# Supplementary material for: trans-Dichloridobis{dicyclo­hex­yl[4-(dimethyl­amino)­phen­yl]phosphane-κP}platinum(II) dichloro­methane disolvate
Source: Acta Crystallogr Sect E Struct Rep Online. 2012 Nov 30;68(Pt 12):m1561. doi: 10.1107/S1600536812048465 (PMC3588798; doi:10.1107/S1600536812048465)
Supplement: Supplementary file 1 [file e-68-m1561-sup1.cif]

##############################################################################
#                                                                            #
# This CIF contains the data in a paper accepted for publication in          #
# Acta Crystallographica Section E. It conforms to the requirements of       #
# Notes for Authors for Acta Crystallographica Section E, and has been       #
# peer reviewed under the auspices of the IUCr Commission on Journals.       #
#                                                                            #
# Full details of the Crystallographic Information File format               #
# are given in the paper "The Crystallographic Information File (CIF):       #
# a New Standard Archive File for Crystallography" by S. R. Hall, F. H.      #
# Allen and I. D. Brown [Acta Cryst. (1991), A47, 655-685].                  #
#                                                                            #
# The current version of the core CIF dictionary is obtainable from          #
# ftp://ftp.iucr.org/pub/cif_core.dic.                                       #
#                                                                            #
# Software is freely available for graphical display of the structure(s)     #
# in this CIF. For information consult the CIF software page                 #
# http://www.iucr.org/resources/cif/software.                                #
#                                                                            #
# This file may be used for bona fide research purposes within the           #
# scientific community so long as proper attribution is given to the journal # 
# article from which it was obtained.                                        #
#                                                                            #
##############################################################################
data_global
_audit_creation_method     'WinGX routine CIF_UPDATE'
_audit_conform_dict_name     cif_core.dic
_audit_conform_dict_version     2.4
_journal_data_validation_number     ?
_journal_date_recd_electronic     2012-11-06
_journal_date_accepted     2012-11-26
_journal_name_full     'Acta Crystallographica, Section E'
_journal_year     2012
_journal_volume     68
_journal_issue     12
_journal_page_first     m1561
_journal_page_last     m1561
_journal_paper_category     QM
_journal_paper_doi     10.1107/S1600536812048465
_journal_coeditor_code     SU2526
_publ_contact_author_name     'Meijboom, Reinout'
_publ_contact_author_address
;
Research Centre for Synthesis and Catalysis
Department of Chemistry
University of Johannesburg (APK Campus)
PO Box 524
Auckland Park
Johannesburg
2006
South Africa
;
_publ_contact_author_email     rmeijboom@uj.ac.za
_publ_contact_author_fax     '+27-11-559 2819'
_publ_contact_author_phone     '+27-11 559 2367'
_publ_section_title
;\
<i>trans</i>-Dichloridobis{dicyclohexyl[4-(dimethylamino)phenyl]phosphane-\
\k<i>P</i>}platinum(II) dichloromethane disolvate
;
loop_
    _publ_author_name
    _publ_author_footnote
    _publ_author_address
    'Davis, Wade L.' .
;
Research Centre for Synthesis and Catalysis
Department of Chemistry
University of Johannesburg (APK Campus)
PO Box 524
Auckland Park
Johannesburg
2006
South Africa
;
    'Meijboom, Reinout' .
;
Research Centre for Synthesis and Catalysis
Department of Chemistry
University of Johannesburg (APK Campus)
PO Box 524
Auckland Park
Johannesburg
2006
South Africa
;
data_I
_audit_creation_method     'WinGX routine CIF_UPDATE'
_chemical_name_systematic
;\
<i>trans</i>-Dichloridobis{dicyclohexyl[4-(dimethylamino)phenyl]phosphane-\
\k<i>P</i>}platinum(II) dichloromethane disolvate
;
_chemical_formula_moiety     'C40 H64 Cl2 N2 P2 Pt, 2(C H2 Cl2)'
_chemical_formula_sum     'C42 H68 Cl6 N2 P2 Pt'
_chemical_formula_iupac     '[Pt Cl2 (C20 H32 N1 P1)2], 2C H2 Cl2'
_chemical_formula_weight     1070.70
_symmetry_cell_setting     monoclinic
_symmetry_space_group_name_H-M     'C 2/c'
_symmetry_space_group_name_Hall     '-C 2yc'
loop_
    _symmetry_equiv_pos_as_xyz
    'x, y, z'
    '-x, y, -z+1/2'
    'x+1/2, y+1/2, z'
    '-x+1/2, y+1/2, -z+1/2'
    '-x, -y, -z'
    'x, -y, z-1/2'
    '-x+1/2, -y+1/2, -z'
    'x+1/2, -y+1/2, z-1/2'
_cell_length_a     19.4146(9)
_cell_length_b     13.1517(6)
_cell_length_c     19.3459(9)
_cell_angle_alpha     90
_cell_angle_beta     94.660(2)
_cell_angle_gamma     90
_cell_volume     4923.4(4)
_cell_formula_units_Z     4
_cell_measurement_reflns_used     9651
_cell_measurement_theta_min     4.06
_cell_measurement_theta_max     65.74
_cell_measurement_temperature     100(2)
_exptl_crystal_description     'cuboid'
_exptl_crystal_colour     'colourless'
_exptl_crystal_size_max     0.26
_exptl_crystal_size_mid     0.24
_exptl_crystal_size_min     0.16
_exptl_crystal_density_diffrn     1.445
_exptl_crystal_density_method     'not measured'
_exptl_crystal_F_000     2176
_exptl_absorpt_coefficient_mu     9.162
_exptl_absorpt_correction_type     multi-scan
_exptl_absorpt_process_details
;
(SADABS; Bruker, 2008)
;
_exptl_absorpt_correction_T_min     0.1992
_exptl_absorpt_correction_T_max     0.3219
_exptl_special_details
;
;
_diffrn_ambient_temperature     100(2)
_diffrn_radiation_type     CuK\a
_diffrn_radiation_wavelength     1.54178
_diffrn_radiation_source     'Incoatec I\mS microfocus X-ray source'
_diffrn_radiation_monochromator     'Incoatec Quazar Multilayer Mirror'
_diffrn_measurement_device_type     'Bruker APEX DUO 4K CCD'
_diffrn_measurement_method     '\f and \w scans'
_diffrn_detector_area_resol_mean     8.4
_diffrn_reflns_number     56178
_diffrn_reflns_av_R_equivalents     0.0454
_diffrn_reflns_theta_min     4.06
_diffrn_reflns_theta_max     66.19
_diffrn_reflns_theta_full     66.19
_diffrn_measured_fraction_theta_max     0.985
_diffrn_measured_fraction_theta_full     0.985
_diffrn_reflns_limit_h_min     -21
_diffrn_reflns_limit_h_max     22
_diffrn_reflns_limit_k_min     -14
_diffrn_reflns_limit_k_max     15
_diffrn_reflns_limit_l_min     -22
_diffrn_reflns_limit_l_max     21
_diffrn_standards_number     0
_diffrn_standards_interval_count     0
_diffrn_standards_interval_time     0
_diffrn_standards_decay_%     0
_refine_special_details
;
Highly disordered solvate molecule is observed, resulting in residual electron
density around the C4 atom. Different disordered models, however, resulted in
unstable refinement cycles. Placement of H atoms on C4 also resulted in
unstable refinement. This procedure resulted in unsatisfactory refinements and
the molecule was removed by applying the SQUEEZE routine as found in
<i>PLATON</i> (Spek, 2003).
;
_reflns_number_total     4239
_reflns_number_gt     4069
_reflns_threshold_expression     I>2\s(I)
_refine_ls_structure_factor_coef     Fsqd
_refine_ls_matrix_type     full
_refine_ls_R_factor_all     0.0254
_refine_ls_R_factor_gt     0.0248
_refine_ls_wR_factor_gt     0.0665
_refine_ls_wR_factor_ref     0.0670
_refine_ls_goodness_of_fit_ref     1.081
_refine_ls_restrained_S_all     1.081
_refine_ls_number_reflns     4239
_refine_ls_number_parameters     244
_refine_ls_number_restraints     0
_refine_ls_hydrogen_treatment     constr
_refine_ls_weighting_scheme     calc
_refine_ls_weighting_details
        'calc w=1/[\s^2^(Fo^2^)+(0.0406P)^2^+10.7442P] where P=(Fo^2^+2Fc^2^)/3'
_atom_sites_solution_hydrogens     geom
_atom_sites_solution_primary     direct
_atom_sites_solution_secondary     difmap
_refine_ls_shift/su_max     0.001
_refine_ls_shift/su_mean     0
_refine_diff_density_max     1.719
_refine_diff_density_min     -1.145
_refine_ls_extinction_method     none
loop_
    _atom_type_symbol
    _atom_type_description
    _atom_type_scat_dispersion_real
    _atom_type_scat_dispersion_imag
    _atom_type_scat_source
    C C 0.0181 0.0091 'International Tables Vol C Tables 4.2.6.8 and 6.1.1.4'
    H H 0 0 'International Tables Vol C Tables 4.2.6.8 and 6.1.1.4'
    P P 0.2955 0.4335 'International Tables Vol C Tables 4.2.6.8 and 6.1.1.4'
    Cl Cl 0.3639 0.7018 'International Tables Vol C Tables 4.2.6.8 and 6.1.1.4'
    Pt Pt -4.5932 6.9264 'International Tables Vol C Tables 4.2.6.8 and 6.1.1.4'
    N N 0.0311 0.018 'International Tables Vol C Tables 4.2.6.8 and 6.1.1.4'
    O O 0.0492 0.0322 'International Tables Vol C Tables 4.2.6.8 and 6.1.1.4'
_computing_data_collection     'APEX2 (Bruker, 2010)'
_computing_cell_refinement     'SAINT (Bruker, 2008)'
_computing_data_reduction     'SAINT and XPREP (Bruker, 2008)'
_computing_structure_solution     'SIR97 (Altomare <i>et al.</i>, 1999)'
_computing_structure_refinement     'SHELXL97 (Sheldrick, 2008)'
_computing_molecular_graphics     'DIAMOND (Brandenburg & Putz, 2005)'
_computing_publication_material
                            'publCIF (Westrip, 2010) and WinGX (Farrugia, 2012)'
loop_
    _atom_site_type_symbol
    _atom_site_label
    _atom_site_fract_x
    _atom_site_fract_y
    _atom_site_fract_z
    _atom_site_U_iso_or_equiv
    _atom_site_adp_type
    _atom_site_calc_flag
    _atom_site_refinement_flags
    _atom_site_occupancy
    _atom_site_disorder_assembly
    _atom_site_disorder_group
    Pt Pt1 0.75 0.25 0 0.01460(8) Uani d S 1 . .
    Cl Cl1 0.85498(3) 0.19559(5) 0.05181(3) 0.02286(14) Uani d . 1 . .
    P P1 0.69307(3) 0.17595(4) 0.08851(3) 0.01619(13) Uani d . 1 . .
    C C31 0.74703(13) 0.15612(19) 0.17086(12) 0.0202(5) Uani d . 1 . .
    H H131 0.7901 0.1206 0.1591 0.024 Uiso calc R 1 . .
    C C34 0.78157(15) 0.1765(2) 0.32170(14) 0.0321(6) Uani d . 1 . .
    H H13A 0.7403 0.2114 0.337 0.039 Uiso calc R 1 . .
    H H13B 0.8142 0.1651 0.363 0.039 Uiso calc R 1 . .
    C C36 0.76895(17) 0.25841(19) 0.20359(17) 0.0241(7) Uani d . 1 . .
    H H13C 0.7939 0.2985 0.1702 0.029 Uiso calc R 1 . .
    H H13D 0.7273 0.2972 0.214 0.029 Uiso calc R 1 . .
    C C11 0.61712(16) 0.24227(17) 0.11403(15) 0.0179(6) Uani d . 1 . .
    C C15 0.50367(17) 0.24432(17) 0.15855(16) 0.0197(6) Uani d . 1 . .
    H H115 0.4654 0.2075 0.1734 0.024 Uiso calc R 1 . .
    C C26 0.72650(14) -0.0195(2) 0.04868(15) 0.0269(6) Uani d . 1 . .
    H H12A 0.7522 0.0105 0.0115 0.032 Uiso calc R 1 . .
    H H12B 0.758 -0.0229 0.0915 0.032 Uiso calc R 1 . .
    C C16 0.56012(13) 0.19181(19) 0.13759(12) 0.0193(5) Uani d . 1 . .
    H H116 0.5602 0.1196 0.1393 0.023 Uiso calc R 1 . .
    C C13 0.55973(13) 0.40207(18) 0.13530(12) 0.0192(5) Uani d . 1 . .
    H H113 0.5605 0.4743 0.1347 0.023 Uiso calc R 1 . .
    C C35 0.81549(19) 0.2434(2) 0.27030(18) 0.0302(8) Uani d . 1 . .
    H H13E 0.8595 0.2119 0.259 0.036 Uiso calc R 1 . .
    H H13F 0.8263 0.3104 0.2918 0.036 Uiso calc R 1 . .
    C C25 0.70229(16) -0.1267(2) 0.02768(17) 0.0352(7) Uani d . 1 . .
    H H12C 0.7427 -0.168 0.017 0.042 Uiso calc R 1 . .
    H H12D 0.6812 -0.1591 0.067 0.042 Uiso calc R 1 . .
    C C24 0.65002(17) -0.1253(2) -0.03515(16) 0.0365(7) Uani d . 1 . .
    H H12E 0.6335 -0.1954 -0.0453 0.044 Uiso calc R 1 . .
    H H12F 0.6726 -0.1003 -0.076 0.044 Uiso calc R 1 . .
    C C32 0.71270(14) 0.0884(2) 0.22298(13) 0.0246(5) Uani d . 1 . .
    H H13G 0.6687 0.1198 0.2345 0.029 Uiso calc R 1 . .
    H H13H 0.702 0.0211 0.2018 0.029 Uiso calc R 1 . .
    C C12 0.61541(13) 0.34844(19) 0.11366(12) 0.0188(5) Uani d . 1 . .
    H H112 0.6535 0.3848 0.0981 0.023 Uiso calc R 1 . .
    Cl Cl2 0.03909(4) 0.22618(7) 0.10388(4) 0.04094(18) Uani d . 1 . .
    Cl Cl3 0.09563(4) 0.09162(6) 0.00234(4) 0.03576(17) Uani d . 1 . .
    N N1 0.44579(11) 0.40351(16) 0.17961(11) 0.0214(4) Uani d . 1 . .
    C C14 0.50191(13) 0.35131(19) 0.15818(12) 0.0192(5) Uani d . 1 . .
    C C21 0.66396(13) 0.04799(19) 0.06127(13) 0.0204(5) Uani d . 1 . .
    H H121 0.6398 0.0172 0.0999 0.025 Uiso calc R 1 . .
    C C2 0.38221(13) 0.3494(2) 0.18892(14) 0.0250(5) Uani d . 1 . .
    H H2A 0.366 0.3156 0.1455 0.038 Uiso calc R 1 . .
    H H2B 0.347 0.3976 0.202 0.038 Uiso calc R 1 . .
    H H2C 0.3906 0.2985 0.2256 0.038 Uiso calc R 1 . .
    C C3 0.02418(15) 0.1670(2) 0.02159(15) 0.0327(6) Uani d . 1 . .
    H H3A -0.0176 0.1237 0.0212 0.039 Uiso calc R 1 . .
    H H3B 0.0157 0.2198 -0.0146 0.039 Uiso calc R 1 . .
    C C33 0.76035(15) 0.0747(2) 0.28947(13) 0.0305(6) Uani d . 1 . .
    H H13I 0.7362 0.0341 0.3232 0.037 Uiso calc R 1 . .
    H H13J 0.8022 0.0367 0.2786 0.037 Uiso calc R 1 . .
    C C1 0.44126(15) 0.5125(2) 0.17206(16) 0.0310(6) Uani d . 1 . .
    H H1A 0.4849 0.5435 0.1903 0.047 Uiso calc R 1 . .
    H H1B 0.4035 0.5382 0.1979 0.047 Uiso calc R 1 . .
    H H1C 0.4323 0.5298 0.1229 0.047 Uiso calc R 1 . .
    C C22 0.61287(14) 0.0505(2) -0.00345(13) 0.0258(6) Uani d . 1 . .
    H H12G 0.5725 0.093 0.0056 0.031 Uiso calc R 1 . .
    H H12H 0.6354 0.0812 -0.0426 0.031 Uiso calc R 1 . .
    C C23 0.58883(16) -0.0575(2) -0.02278(16) 0.0338(7) Uani d . 1 . .
    H H12I 0.5635 -0.0862 0.0151 0.041 Uiso calc R 1 . .
    H H12J 0.5568 -0.0552 -0.0653 0.041 Uiso calc R 1 . .
loop_
    _atom_site_aniso_label
    _atom_site_aniso_U_11
    _atom_site_aniso_U_22
    _atom_site_aniso_U_33
    _atom_site_aniso_U_12
    _atom_site_aniso_U_13
    _atom_site_aniso_U_23
    Pt1 0.01470(11) 0.01799(11) 0.01167(10) 0.00316(4) 0.00452(6) 0.00001(4)
    Cl1 0.0180(3) 0.0343(3) 0.0169(3) 0.0085(2) 0.0052(2) 0.0057(2)
    P1 0.0175(3) 0.0184(3) 0.0133(3) 0.0028(2) 0.0056(2) -0.0004(2)
    C31 0.0228(12) 0.0243(12) 0.0139(11) 0.0056(10) 0.0048(9) 0.0003(10)
    C34 0.0322(15) 0.0480(17) 0.0161(13) 0.0121(13) 0.0018(11) -0.0015(12)
    C36 0.0247(16) 0.0287(16) 0.0191(16) 0.0048(10) 0.0019(13) -0.0010(9)
    C11 0.0196(15) 0.0213(14) 0.0131(14) 0.0027(9) 0.0040(11) -0.0005(8)
    C15 0.0199(15) 0.0240(15) 0.0159(15) 0.0004(9) 0.0051(12) 0.0021(8)
    C26 0.0276(14) 0.0200(13) 0.0343(15) 0.0039(11) 0.0102(11) -0.0048(11)
    C16 0.0249(12) 0.0176(11) 0.0159(11) 0.0019(10) 0.0043(10) 0.0015(9)
    C13 0.0228(12) 0.0184(12) 0.0170(11) 0.0033(10) 0.0056(9) 0.0003(9)
    C35 0.0291(18) 0.0406(19) 0.0201(17) 0.0048(11) -0.0027(14) -0.0042(10)
    C25 0.0375(16) 0.0223(14) 0.0480(18) 0.0024(12) 0.0176(14) -0.0076(12)
    C24 0.0444(17) 0.0280(14) 0.0400(17) -0.0112(13) 0.0207(14) -0.0143(13)
    C32 0.0291(14) 0.0271(13) 0.0186(12) 0.0059(11) 0.0082(11) 0.0029(10)
    C12 0.0207(12) 0.0213(12) 0.0147(11) -0.0001(10) 0.0045(9) 0.0010(9)
    Cl2 0.0401(4) 0.0589(4) 0.0238(4) -0.0154(4) 0.0020(3) -0.0031(3)
    Cl3 0.0300(3) 0.0473(4) 0.0306(4) 0.0040(3) 0.0059(3) 0.0100(3)
    N1 0.0204(10) 0.0240(11) 0.0212(11) 0.0055(8) 0.0099(8) 0.0015(8)
    C14 0.0210(12) 0.0250(12) 0.0122(11) 0.0037(10) 0.0047(9) 0.0009(9)
    C21 0.0220(12) 0.0203(12) 0.0202(12) 0.0021(10) 0.0091(10) -0.0022(9)
    C2 0.0189(12) 0.0327(14) 0.0247(13) 0.0036(10) 0.0085(10) -0.0007(11)
    C3 0.0257(14) 0.0487(18) 0.0236(14) -0.0020(12) 0.0019(11) 0.0012(12)
    C33 0.0356(15) 0.0386(16) 0.0180(13) 0.0130(12) 0.0078(11) 0.0055(11)
    C1 0.0297(14) 0.0275(14) 0.0374(16) 0.0076(11) 0.0120(12) -0.0035(12)
    C22 0.0276(13) 0.0290(14) 0.0214(13) -0.0013(11) 0.0057(11) -0.0043(11)
    C23 0.0337(16) 0.0343(16) 0.0342(16) -0.0086(13) 0.0082(13) -0.0110(13)
_geom_special_details
;
All e.s.d.'s (except the e.s.d. in the dihedral angle between two l.s. planes)
are estimated using the full covariance matrix. The cell e.s.d.'s are taken
into account individually in the estimation of e.s.d.'s in distances, angles
and torsion angles; correlations between e.s.d.'s in cell parameters are only
used when they are defined by crystal symmetry. An approximate (isotropic)
treatment of cell e.s.d.'s is used for estimating e.s.d.'s involving l.s.
planes.
;
loop_
    _geom_bond_atom_site_label_1
    _geom_bond_atom_site_label_2
    _geom_bond_site_symmetry_2
    _geom_bond_distance
    _geom_bond_publ_flag
    Pt1 Cl1 7_655 2.3106(5) ?
    Pt1 Cl1 . 2.3106(6) ?
    Pt1 P1 . 2.3258(6) ?
    Pt1 P1 7_655 2.3258(6) ?
    P1 C11 . 1.816(3) ?
    P1 C21 . 1.839(2) ?
    P1 C31 . 1.853(2) ?
    C31 C36 . 1.532(4) ?
    C31 C32 . 1.537(4) ?
    C31 H131 . 1 ?
    C34 C35 . 1.517(5) ?
    C34 C33 . 1.520(4) ?
    C34 H13A . 0.99 ?
    C34 H13B . 0.99 ?
    C36 C35 . 1.527(4) ?
    C36 H13C . 0.99 ?
    C36 H13D . 0.99 ?
    C11 C12 . 1.397(3) ?
    C11 C16 . 1.398(4) ?
    C15 C16 . 1.384(4) ?
    C15 C14 . 1.407(3) ?
    C15 H115 . 0.95 ?
    C26 C25 . 1.530(4) ?
    C26 C21 . 1.539(3) ?
    C26 H12A . 0.99 ?
    C26 H12B . 0.99 ?
    C16 H116 . 0.95 ?
    C13 C12 . 1.384(4) ?
    C13 C14 . 1.408(4) ?
    C13 H113 . 0.95 ?
    C35 H13E . 0.99 ?
    C35 H13F . 0.99 ?
    C25 C24 . 1.519(5) ?
    C25 H12C . 0.99 ?
    C25 H12D . 0.99 ?
    C24 C23 . 1.520(4) ?
    C24 H12E . 0.99 ?
    C24 H12F . 0.99 ?
    C32 C33 . 1.533(4) ?
    C32 H13G . 0.99 ?
    C32 H13H . 0.99 ?
    C12 H112 . 0.95 ?
    Cl2 C3 . 1.775(3) ?
    Cl3 C3 . 1.769(3) ?
    N1 C14 . 1.380(3) ?
    N1 C1 . 1.443(4) ?
    N1 C2 . 1.448(3) ?
    C21 C22 . 1.533(4) ?
    C21 H121 . 1 ?
    C2 H2A . 0.98 ?
    C2 H2B . 0.98 ?
    C2 H2C . 0.98 ?
    C3 H3A . 0.99 ?
    C3 H3B . 0.99 ?
    C33 H13I . 0.99 ?
    C33 H13J . 0.99 ?
    C1 H1A . 0.98 ?
    C1 H1B . 0.98 ?
    C1 H1C . 0.98 ?
    C22 C23 . 1.532(4) ?
    C22 H12G . 0.99 ?
    C22 H12H . 0.99 ?
    C23 H12I . 0.99 ?
    C23 H12J . 0.99 ?
loop_
    _geom_angle_atom_site_label_1
    _geom_angle_atom_site_label_2
    _geom_angle_atom_site_label_3
    _geom_angle_site_symmetry_1
    _geom_angle_site_symmetry_3
    _geom_angle
    _geom_angle_publ_flag
    Cl1 Pt1 Cl1 7_655 . 180.00(4) ?
    Cl1 Pt1 P1 7_655 . 89.64(2) ?
    Cl1 Pt1 P1 . . 90.36(2) ?
    Cl1 Pt1 P1 7_655 7_655 90.36(2) ?
    Cl1 Pt1 P1 . 7_655 89.64(2) ?
    P1 Pt1 P1 . 7_655 180.00(4) ?
    C11 P1 C21 . . 106.27(11) ?
    C11 P1 C31 . . 104.40(12) ?
    C21 P1 C31 . . 104.88(11) ?
    C11 P1 Pt1 . . 116.36(9) ?
    C21 P1 Pt1 . . 109.01(8) ?
    C31 P1 Pt1 . . 115.00(8) ?
    C36 C31 C32 . . 111.0(2) ?
    C36 C31 P1 . . 110.51(18) ?
    C32 C31 P1 . . 113.61(18) ?
    C36 C31 H131 . . 107.1 ?
    C32 C31 H131 . . 107.1 ?
    P1 C31 H131 . . 107.1 ?
    C35 C34 C33 . . 111.1(2) ?
    C35 C34 H13A . . 109.4 ?
    C33 C34 H13A . . 109.4 ?
    C35 C34 H13B . . 109.4 ?
    C33 C34 H13B . . 109.4 ?
    H13A C34 H13B . . 108 ?
    C35 C36 C31 . . 111.2(2) ?
    C35 C36 H13C . . 109.4 ?
    C31 C36 H13C . . 109.4 ?
    C35 C36 H13D . . 109.4 ?
    C31 C36 H13D . . 109.4 ?
    H13C C36 H13D . . 108 ?
    C12 C11 C16 . . 117.2(2) ?
    C12 C11 P1 . . 119.9(2) ?
    C16 C11 P1 . . 122.85(17) ?
    C16 C15 C14 . . 121.1(3) ?
    C16 C15 H115 . . 119.4 ?
    C14 C15 H115 . . 119.4 ?
    C25 C26 C21 . . 110.1(2) ?
    C25 C26 H12A . . 109.6 ?
    C21 C26 H12A . . 109.6 ?
    C25 C26 H12B . . 109.6 ?
    C21 C26 H12B . . 109.6 ?
    H12A C26 H12B . . 108.1 ?
    C15 C16 C11 . . 121.7(2) ?
    C15 C16 H116 . . 119.2 ?
    C11 C16 H116 . . 119.2 ?
    C12 C13 C14 . . 121.0(2) ?
    C12 C13 H113 . . 119.5 ?
    C14 C13 H113 . . 119.5 ?
    C34 C35 C36 . . 111.7(3) ?
    C34 C35 H13E . . 109.3 ?
    C36 C35 H13E . . 109.3 ?
    C34 C35 H13F . . 109.3 ?
    C36 C35 H13F . . 109.3 ?
    H13E C35 H13F . . 107.9 ?
    C24 C25 C26 . . 111.9(2) ?
    C24 C25 H12C . . 109.2 ?
    C26 C25 H12C . . 109.2 ?
    C24 C25 H12D . . 109.2 ?
    C26 C25 H12D . . 109.2 ?
    H12C C25 H12D . . 107.9 ?
    C25 C24 C23 . . 111.2(2) ?
    C25 C24 H12E . . 109.4 ?
    C23 C24 H12E . . 109.4 ?
    C25 C24 H12F . . 109.4 ?
    C23 C24 H12F . . 109.4 ?
    H12E C24 H12F . . 108 ?
    C33 C32 C31 . . 110.8(2) ?
    C33 C32 H13G . . 109.5 ?
    C31 C32 H13G . . 109.5 ?
    C33 C32 H13H . . 109.5 ?
    C31 C32 H13H . . 109.5 ?
    H13G C32 H13H . . 108.1 ?
    C13 C12 C11 . . 121.8(2) ?
    C13 C12 H112 . . 119.1 ?
    C11 C12 H112 . . 119.1 ?
    C14 N1 C1 . . 120.5(2) ?
    C14 N1 C2 . . 119.7(2) ?
    C1 N1 C2 . . 117.1(2) ?
    N1 C14 C15 . . 121.0(2) ?
    N1 C14 C13 . . 121.9(2) ?
    C15 C14 C13 . . 117.1(2) ?
    C22 C21 C26 . . 110.4(2) ?
    C22 C21 P1 . . 112.19(18) ?
    C26 C21 P1 . . 110.20(17) ?
    C22 C21 H121 . . 108 ?
    C26 C21 H121 . . 108 ?
    P1 C21 H121 . . 108 ?
    N1 C2 H2A . . 109.5 ?
    N1 C2 H2B . . 109.5 ?
    H2A C2 H2B . . 109.5 ?
    N1 C2 H2C . . 109.5 ?
    H2A C2 H2C . . 109.5 ?
    H2B C2 H2C . . 109.5 ?
    Cl3 C3 Cl2 . . 111.17(15) ?
    Cl3 C3 H3A . . 109.4 ?
    Cl2 C3 H3A . . 109.4 ?
    Cl3 C3 H3B . . 109.4 ?
    Cl2 C3 H3B . . 109.4 ?
    H3A C3 H3B . . 108 ?
    C34 C33 C32 . . 111.4(2) ?
    C34 C33 H13I . . 109.3 ?
    C32 C33 H13I . . 109.3 ?
    C34 C33 H13J . . 109.3 ?
    C32 C33 H13J . . 109.3 ?
    H13I C33 H13J . . 108 ?
    N1 C1 H1A . . 109.5 ?
    N1 C1 H1B . . 109.5 ?
    H1A C1 H1B . . 109.5 ?
    N1 C1 H1C . . 109.5 ?
    H1A C1 H1C . . 109.5 ?
    H1B C1 H1C . . 109.5 ?
    C23 C22 C21 . . 110.1(2) ?
    C23 C22 H12G . . 109.6 ?
    C21 C22 H12G . . 109.6 ?
    C23 C22 H12H . . 109.6 ?
    C21 C22 H12H . . 109.6 ?
    H12G C22 H12H . . 108.2 ?
    C24 C23 C22 . . 110.9(2) ?
    C24 C23 H12I . . 109.5 ?
    C22 C23 H12I . . 109.5 ?
    C24 C23 H12J . . 109.5 ?
    C22 C23 H12J . . 109.5 ?
    H12I C23 H12J . . 108.1 ?
loop_
    _geom_torsion_atom_site_label_1
    _geom_torsion_atom_site_label_2
    _geom_torsion_atom_site_label_3
    _geom_torsion_atom_site_label_4
    _geom_torsion_site_symmetry_1
    _geom_torsion_site_symmetry_2
    _geom_torsion_site_symmetry_3
    _geom_torsion_site_symmetry_4
    _geom_torsion
    _geom_torsion_publ_flag
    Cl1 Pt1 P1 C11 7_655 . . . -34.86(10) ?
    Cl1 Pt1 P1 C11 . . . . 145.14(10) ?
    Cl1 Pt1 P1 C21 7_655 . . . 85.23(9) ?
    Cl1 Pt1 P1 C21 . . . . -94.77(9) ?
    Cl1 Pt1 P1 C31 7_655 . . . -157.36(9) ?
    Cl1 Pt1 P1 C31 . . . . 22.64(9) ?
    C11 P1 C31 C36 . . . . -62.6(2) ?
    C21 P1 C31 C36 . . . . -174.20(19) ?
    Pt1 P1 C31 C36 . . . . 66.1(2) ?
    C11 P1 C31 C32 . . . . 62.9(2) ?
    C21 P1 C31 C32 . . . . -48.7(2) ?
    Pt1 P1 C31 C32 . . . . -168.41(15) ?
    C32 C31 C36 C35 . . . . 54.9(3) ?
    P1 C31 C36 C35 . . . . -178.1(2) ?
    C21 P1 C11 C12 . . . . -157.2(2) ?
    C31 P1 C11 C12 . . . . 92.2(2) ?
    Pt1 P1 C11 C12 . . . . -35.7(3) ?
    C21 P1 C11 C16 . . . . 25.8(3) ?
    C31 P1 C11 C16 . . . . -84.7(3) ?
    Pt1 P1 C11 C16 . . . . 147.4(2) ?
    C14 C15 C16 C11 . . . . -1.2(4) ?
    C12 C11 C16 C15 . . . . 1.2(4) ?
    P1 C11 C16 C15 . . . . 178.2(2) ?
    C33 C34 C35 C36 . . . . 55.7(3) ?
    C31 C36 C35 C34 . . . . -55.3(3) ?
    C21 C26 C25 C24 . . . . 55.6(3) ?
    C26 C25 C24 C23 . . . . -55.5(3) ?
    C36 C31 C32 C33 . . . . -55.2(3) ?
    P1 C31 C32 C33 . . . . 179.56(17) ?
    C14 C13 C12 C11 . . . . -0.5(4) ?
    C16 C11 C12 C13 . . . . -0.3(4) ?
    P1 C11 C12 C13 . . . . -177.42(19) ?
    C1 N1 C14 C15 . . . . -173.3(3) ?
    C2 N1 C14 C15 . . . . -12.9(4) ?
    C1 N1 C14 C13 . . . . 6.9(4) ?
    C2 N1 C14 C13 . . . . 167.3(2) ?
    C16 C15 C14 N1 . . . . -179.5(2) ?
    C16 C15 C14 C13 . . . . 0.3(4) ?
    C12 C13 C14 N1 . . . . -179.7(2) ?
    C12 C13 C14 C15 . . . . 0.5(4) ?
    C25 C26 C21 C22 . . . . -56.8(3) ?
    C25 C26 C21 P1 . . . . 178.7(2) ?
    C11 P1 C21 C22 . . . . 64.7(2) ?
    C31 P1 C21 C22 . . . . 174.93(17) ?
    Pt1 P1 C21 C22 . . . . -61.43(18) ?
    C11 P1 C21 C26 . . . . -171.79(18) ?
    C31 P1 C21 C26 . . . . -61.6(2) ?
    Pt1 P1 C21 C26 . . . . 62.07(18) ?
    C35 C34 C33 C32 . . . . -56.0(3) ?
    C31 C32 C33 C34 . . . . 55.9(3) ?
    C26 C21 C22 C23 . . . . 58.1(3) ?
    P1 C21 C22 C23 . . . . -178.51(18) ?
    C25 C24 C23 C22 . . . . 56.3(3) ?
    C21 C22 C23 C24 . . . . -57.8(3) ?
_iucr_refine_instructions_details
;
TITL cu_11fm_wld28_0m
CELL  1.54178  19.4146  13.1517  19.3459   90.000   94.660   90.000
ZERR     4.00   0.0009   0.0006   0.0009    0.000    0.002    0.000
LATT   7
SYMM  - X,   Y, 1/2 - Z
SFAC  C    H    P    CL   PT   N    O
UNIT  168  272  8    24   4    8    0
MERG   2
FMAP   2
PLAN    5
SIZE     0.16   0.24   0.26
ACTA
BOND   $H
CONF
LIST   4
L.S.   4
TEMP  -173.12
WGHT    0.040600   10.744200
FVAR       0.57656   0.40341
PT1   5    0.750000    0.250000    0.000000    10.50000    0.01470    0.01799 =
         0.01167    0.00001    0.00452    0.00316
CL1   4    0.854981    0.195591    0.051807    11.00000    0.01800    0.03427 =
         0.01693    0.00566    0.00518    0.00848
P1    3    0.693069    0.175951    0.088507    11.00000    0.01755    0.01843 =
         0.01330   -0.00037    0.00562    0.00278
C31   1    0.747033    0.156123    0.170865    11.00000    0.02281    0.02435 =
         0.01394    0.00025    0.00479    0.00560
AFIX  13
H131  2    0.790108    0.120648    0.159081    11.00000   -1.20000
AFIX   0
C34   1    0.781573    0.176484    0.321696    11.00000    0.03220    0.04803 =
         0.01610   -0.00148    0.00182    0.01209
AFIX  23
H13A  2    0.740285    0.211401    0.337033    11.00000   -1.20000
H13B  2    0.814239    0.165123    0.362979    11.00000   -1.20000
AFIX   0
C36   1    0.768945    0.258412    0.203588    11.00000    0.02469    0.02869 =
         0.01906   -0.00100    0.00190    0.00476
AFIX  23
H13C  2    0.793926    0.298473    0.170231    11.00000   -1.20000
H13D  2    0.727312    0.297191    0.213964    11.00000   -1.20000
AFIX   0
C11   1    0.617124    0.242269    0.114027    11.00000    0.01962    0.02131 =
         0.01315   -0.00046    0.00403    0.00265
C15   1    0.503671    0.244324    0.158550    11.00000    0.01985    0.02397 =
         0.01591    0.00209    0.00508    0.00045
AFIX  43
H115  2    0.465449    0.207535    0.173442    11.00000   -1.20000
AFIX   0
C26   1    0.726496   -0.019511    0.048676    11.00000    0.02761    0.01999 =
         0.03432   -0.00481    0.01024    0.00394
AFIX  23
H12A  2    0.752204    0.010465    0.011500    11.00000   -1.20000
H12B  2    0.758039   -0.022927    0.091472    11.00000   -1.20000
AFIX   0
C16   1    0.560125    0.191808    0.137595    11.00000    0.02493    0.01759 =
         0.01593    0.00154    0.00430    0.00187
AFIX  43
H116  2    0.560154    0.119615    0.139265    11.00000   -1.20000
AFIX   0
C13   1    0.559727    0.402071    0.135302    11.00000    0.02276    0.01838 =
         0.01698    0.00032    0.00559    0.00327
AFIX  43
H113  2    0.560525    0.474289    0.134713    11.00000   -1.20000
AFIX   0
C35   1    0.815489    0.243373    0.270295    11.00000    0.02908    0.04058 =
         0.02013   -0.00421   -0.00268    0.00484
AFIX  23
H13E  2    0.859505    0.211851    0.259011    11.00000   -1.20000
H13F  2    0.826308    0.310424    0.291765    11.00000   -1.20000
AFIX   0
C25   1    0.702292   -0.126674    0.027677    11.00000    0.03750    0.02228 =
         0.04798   -0.00756    0.01761    0.00242
AFIX  23
H12C  2    0.742714   -0.168020    0.017044    11.00000   -1.20000
H12D  2    0.681205   -0.159082    0.067050    11.00000   -1.20000
AFIX   0
C24   1    0.650023   -0.125318   -0.035145    11.00000    0.04443    0.02802 =
         0.03996   -0.01434    0.02074   -0.01121
AFIX  23
H12E  2    0.633481   -0.195372   -0.045264    11.00000   -1.20000
H12F  2    0.672575   -0.100274   -0.075969    11.00000   -1.20000
AFIX   0
C32   1    0.712701    0.088430    0.222984    11.00000    0.02910    0.02706 =
         0.01861    0.00291    0.00817    0.00593
AFIX  23
H13G  2    0.668713    0.119826    0.234474    11.00000   -1.20000
H13H  2    0.702015    0.021148    0.201806    11.00000   -1.20000
AFIX   0
C12   1    0.615407    0.348444    0.113664    11.00000    0.02074    0.02128 =
         0.01473    0.00099    0.00447   -0.00010
AFIX  43
H112  2    0.653506    0.384834    0.098138    11.00000   -1.20000
AFIX   0
CL2   4    0.039090    0.226183    0.103879    11.00000    0.04007    0.05889 =
         0.02377   -0.00314    0.00199   -0.01543
CL3   4    0.095633    0.091625    0.002341    11.00000    0.02997    0.04730 =
         0.03058    0.01004    0.00592    0.00398
N1    6    0.445788    0.403508    0.179611    11.00000    0.02045    0.02396 =
         0.02117    0.00147    0.00990    0.00551
C14   1    0.501911    0.351306    0.158178    11.00000    0.02099    0.02503 =
         0.01219    0.00091    0.00469    0.00369
C21   1    0.663962    0.047993    0.061275    11.00000    0.02201    0.02027 =
         0.02018   -0.00216    0.00905    0.00205
AFIX  13
H121  2    0.639829    0.017190    0.099936    11.00000   -1.20000
AFIX   0
C2    1    0.382211    0.349428    0.188920    11.00000    0.01887    0.03267 =
         0.02467   -0.00066    0.00845    0.00362
AFIX 137
H2A   2    0.366044    0.315564    0.145475    11.00000   -1.50000
H2B   2    0.347018    0.397633    0.201959    11.00000   -1.50000
H2C   2    0.390555    0.298497    0.225623    11.00000   -1.50000
AFIX   0
C3    1    0.024185    0.166995    0.021586    11.00000    0.02569    0.04871 =
         0.02358    0.00117    0.00192   -0.00202
AFIX  23
H3A   2   -0.017573    0.123732    0.021226    11.00000   -1.20000
H3B   2    0.015719    0.219784   -0.014589    11.00000   -1.20000
AFIX   0
C33   1    0.760353    0.074674    0.289469    11.00000    0.03561    0.03864 =
         0.01804    0.00555    0.00780    0.01300
AFIX  23
H13I  2    0.736214    0.034118    0.323218    11.00000   -1.20000
H13J  2    0.802182    0.036742    0.278624    11.00000   -1.20000
AFIX   0
C1    1    0.441257    0.512497    0.172065    11.00000    0.02971    0.02746 =
         0.03744   -0.00352    0.01204    0.00760
AFIX 137
H1A   2    0.484907    0.543517    0.190293    11.00000   -1.50000
H1B   2    0.403517    0.538220    0.197890    11.00000   -1.50000
H1C   2    0.432269    0.529786    0.122885    11.00000   -1.50000
AFIX   0
C22   1    0.612874    0.050507   -0.003454    11.00000    0.02764    0.02898 =
         0.02138   -0.00432    0.00574   -0.00126
AFIX  23
H12G  2    0.572482    0.092960    0.005644    11.00000   -1.20000
H12H  2    0.635406    0.081181   -0.042556    11.00000   -1.20000
AFIX   0
C23   1    0.588830   -0.057474   -0.022775    11.00000    0.03375    0.03427 =
         0.03416   -0.01097    0.00821   -0.00861
AFIX  23
H12I  2    0.563532   -0.086240    0.015113    11.00000   -1.20000
H12J  2    0.556787   -0.055221   -0.065252    11.00000   -1.20000
HKLF 4
REM  cu_11fm_wld28_0m
REM R1 =  0.0248 for   4069 Fo > 4sig(Fo)  and  0.0254 for all   4239 data
REM    244 parameters refined using      0 restraints
END
WGHT      0.0406     10.7442
REM Highest difference peak  1.719,  deepest hole -1.145,  1-sigma level  0.099
Q1    1   0.7499  0.3214 -0.0001  11.00000  0.05    1.72
Q2    1   0.5658  0.0320 -0.2046  11.00000  0.05    0.78
Q3    1   0.6868  0.1044  0.0785  11.00000  0.05    0.53
Q4    1   0.8544  0.1423  0.0465  11.00000  0.05    0.51
Q5    1   0.7217  0.1658  0.1314  11.00000  0.05    0.50
;
