# Supplementary material for: trans-Dichloridobis{dicyclo­hex­yl[4-(dimethyl­amino)­phen­yl]phosphane-κP}platinum(II) dichloro­methane disolvate
Source: Acta Crystallogr Sect E Struct Rep Online. 2012 Nov 30;68(Pt 12):m1561. doi: 10.1107/S1600536812048465 (PMC3588798; doi:10.1107/S1600536812048465)
Supplement: Supplementary file 2 [file e-68-m1561-Isup2.hkl]

#
# h,k,l, Fc-squared, Fo-squared, sigma(Fo-squared) and status flag
#
data_I
_shelx_title ' cu_11fm_wld28_0m                                   '
_shelx_refln_list_code   4
_shelx_F_calc_maximum    534.16
_exptl_crystal_F_000    2176.00
_reflns_d_resolution_high    0.7709
 
loop_
 _symmetry_equiv_pos_as_xyz
 x,y,z
 -x,y,1/2-z
 -x,-y,-z
 x,-y,1/2+z
 1/2+x,1/2+y,z
 1/2-x,1/2+y,1/2-z
 1/2-x,1/2-y,-z
 1/2+x,1/2-y,1/2+z
 
_cell_length_a 19.41460
_cell_length_b  13.1517
_cell_length_c  19.3459
_cell_angle_alpha   90.000
_cell_angle_beta   94.660
_cell_angle_gamma   90.000
 
_shelx_F_squared_multiplier     1.000
 
loop_
 _refln_index_h
 _refln_index_k
 _refln_index_l
 _refln_F_squared_calc
 _refln_F_squared_meas
 _refln_F_squared_sigma
 _refln_observed_status
 _refln_sint/lambda
   4   0   0    75147.84    79252.24   3835.32 o   0.10336
   6   0   0    99918.52   113214.95   5992.16 o   0.15504
   8   0   0    57301.41    59208.67    960.36 o   0.20671
  10   0   0    50994.84    55948.40   1562.04 o   0.25839
  12   0   0    16106.46    17160.33    403.03 o   0.31007
  14   0   0    34995.82    35686.50    483.28 o   0.36175
  16   0   0    26066.65    28120.22    451.44 o   0.41343
  18   0   0    22557.76    23140.41    355.99 o   0.46511
  20   0   0    50051.66    51354.96    930.09 o   0.51678
  22   0   0     6444.55     6318.44    178.55 o   0.56846
   1   1   0    34362.74    24307.37    141.45 o   0.04597
   3   1   0    45030.21    40734.13    703.09 o   0.08634
   5   1   0    25750.73    25849.42    473.99 o   0.13467
   7   1   0      375.64      878.37     98.01 o   0.18483
   9   1   0       10.04       22.26     26.47 o   0.23564
  11   1   0      428.15      401.14     16.30 o   0.28676
  13   1   0      154.79      197.83      9.25 o   0.33805
  15   1   0      391.61      310.66     20.40 o   0.38945
  17   1   0       66.92       33.01     12.86 o   0.44091
  19   1   0      724.13      641.09     21.13 o   0.49242
  21   1   0     1090.65      979.21     28.73 o   0.54395
  -2  -2   0    65394.66    74192.98   7758.70 o   0.09194
  -4  -2   0   115494.21   125280.62   4708.41 o   0.12831
   6   2   0      947.69     1633.04     47.21 o   0.17268
   8   2   0    75487.45    86219.08   1848.06 o   0.22025
  10   2   0    59028.39    60814.55    989.71 o   0.26935
  12   2   0     8891.77     8863.05    116.68 o   0.31926
  14   2   0    30920.49    31581.22    363.42 o   0.36965
  16   2   0    33948.67    35139.04    349.85 o   0.42036
  18   2   0    38435.13    39631.24    475.87 o   0.47128
  20   2   0    20549.79    20803.54    262.02 o   0.52235
  22   2   0     7405.20     6897.95    151.83 o   0.57353
   1   3   0    33521.02    35818.73    904.08 o   0.11694
   3   3   0        0.81        6.24     11.35 o   0.13790
   5   3   0     9262.04    10853.89    319.37 o   0.17234
   7   3   0    29825.13    32222.09    304.93 o   0.21383
   9   3   0     7656.84     8512.62    100.05 o   0.25902
  11   3   0     9246.12     8933.81    137.02 o   0.30626
  13   3   0     3397.68     3323.58     62.04 o   0.35474
  15   3   0     4142.47     4040.54     47.63 o   0.40402
  17   3   0      760.13      587.79     19.34 o   0.45383
  19   3   0     1091.06      998.28     31.97 o   0.50402
  21   3   0      406.97      344.10     18.67 o   0.55448
   0   4   0    44249.73    42411.18   1231.11 o   0.15207
   2   4   0    43604.21    45949.80    692.34 o   0.16061
   4   4   0   108499.52   102778.44   1400.28 o   0.18387
   6   4   0    36100.22    39041.82    909.08 o   0.21717
   8   4   0    52111.98    53249.59    713.45 o   0.25662
  10   4   0    78691.01    78394.64   1085.21 o   0.29982
  12   4   0    20988.88    20990.31    269.57 o   0.34535
  14   4   0    29088.42    29539.28    291.91 o   0.39241
  16   4   0    18672.96    18904.26    243.13 o   0.44051
  18   4   0    15306.91    15475.66    195.49 o   0.48934
  20   4   0     5229.05     4889.15     78.04 o   0.53869
  22   4   0     5449.87     5101.63    206.75 o   0.58845
   1   5   0       31.26       28.00     13.65 o   0.19184
   3   5   0      772.71      812.54     18.54 o   0.20529
   5   5   0     2056.69     2360.65     86.67 o   0.22984
   7   5   0    22105.81    23535.50    471.99 o   0.26239
   9   5   0     3247.59     2863.01     51.22 o   0.30036
  11   5   0    15535.10    15277.30    210.82 o   0.34194
  13   5   0      838.84      703.45     14.63 o   0.38597
  15   5   0      562.55      510.43     19.40 o   0.43169
  17   5   0     5679.51     5381.31     86.59 o   0.47863
  19   5   0       60.40       18.71     13.47 o   0.52646
  21   5   0      670.38      656.14     34.43 o   0.57496
   0   6   0    63722.99    65809.52   1480.52 o   0.22811
   2   6   0     8714.13     7836.88    147.69 o   0.23389
   4   6   0    37154.85    37372.34    662.55 o   0.25043
   6   6   0    93505.42    91349.62   1313.03 o   0.27581
   8   6   0    36420.73    35289.21    464.99 o   0.30784
  10   6   0    26989.59    27105.73    343.22 o   0.34467
  12   6   0    35677.51    35439.21    375.37 o   0.38494
  14   6   0    36738.50    37586.70    480.21 o   0.42766
  16   6   0     4452.56     4288.30     72.75 o   0.47218
  18   6   0     6406.30     6045.33    102.89 o   0.51803
  20   6   0    10072.00     9686.60    191.62 o   0.56489
   1   7   0      847.28      673.99     30.18 o   0.26738
   3   7   0     1473.77     1615.11     37.86 o   0.27719
   5   7   0      242.66      306.41     15.32 o   0.29583
   7   7   0       51.55       77.08     13.16 o   0.32177
   9   7   0     4367.11     4096.80     49.10 o   0.35342
  11   7   0     2476.74     2185.41     33.04 o   0.38937
  13   7   0        3.50        7.29     12.96 o   0.42855
  15   7   0      503.50      436.70     25.28 o   0.47016
  17   7   0     6014.27     5915.97    114.68 o   0.51359
  19   7   0      245.47      222.93     19.74 o   0.55844
   0   8   0    17962.21    17207.25    328.01 o   0.30414
   2   8   0    16565.72    16247.65    204.63 o   0.30850
   4   8   0    64585.68    62803.29    717.85 o   0.32123
   6   8   0    35672.92    34781.92    373.72 o   0.34138
   8   8   0    40138.46    37352.79    453.33 o   0.36774
  10   8   0    21812.96    20417.36    226.00 o   0.39909
  12   8   0    19287.38    18557.10    262.46 o   0.43434
  14   8   0    23956.30    23705.29    344.93 o   0.47262
  16   8   0    17583.07    16518.04    232.10 o   0.51325
  18   8   0     2492.88     2546.15     72.93 o   0.55572
   1   9   0     7471.21     7298.33     81.29 o   0.34314
   3   9   0       56.55       75.02      9.50 o   0.35083
   5   9   0      217.75      261.94     15.56 o   0.36574
   7   9   0     3418.61     3445.13     63.75 o   0.38703
   9   9   0     7770.49     7510.77    128.63 o   0.41371
  11   9   0      967.24      673.28     23.36 o   0.44482
  13   9   0     5453.29     5149.64     79.89 o   0.47949
  15   9   0       97.47       96.83     22.88 o   0.51701
  17   9   0      384.40      298.97     18.67 o   0.55680
   0  10   0    18327.74    17387.71    253.37 o   0.38018
   2  10   0    29288.51    28814.75    269.96 o   0.38368
   4  10   0    40718.70    39485.63    397.56 o   0.39398
   6  10   0    13160.92    12995.65    166.57 o   0.41058
   8  10   0    46656.15    45948.59    515.71 o   0.43274
  10  10   0     4687.88     4506.29     92.71 o   0.45968
  12  10   0    23147.35    22343.71    331.97 o   0.49059
  14  10   0    33834.99    32523.79    521.33 o   0.52478
  16  10   0    19924.17    20049.02    403.63 o   0.56166
   1  11   0     1309.61     1251.71     33.96 o   0.41899
   3  11   0      911.61      790.34     23.68 o   0.42532
   5  11   0     6960.54     6976.93    100.44 o   0.43770
   7  11   0      208.78      229.30     13.78 o   0.45564
   9  11   0      136.84       97.74     12.05 o   0.47851
  11  11   0      289.98      277.82     20.39 o   0.50564
  13  11   0     8199.91     8050.88    136.94 o   0.53640
  15  11   0     2094.75     1943.50     64.08 o   0.57019
   0  12   0    42316.45    39790.94    560.05 o   0.45621
   2  12   0    20879.30    22116.99    267.65 o   0.45913
   4  12   0    31688.15    32428.44    372.93 o   0.46778
   6  12   0    25582.77    26376.89    289.61 o   0.48184
   8  12   0    11830.78    12582.64    200.38 o   0.50086
  10  12   0     2229.96     1894.10     40.22 o   0.52431
  12  12   0    12861.18    12807.39    257.57 o   0.55161
  14  12   0    17775.40    18085.83    529.90 o   0.58223
   1  13   0     1953.22     1883.44     48.87 o   0.49491
   3  13   0      647.13      550.87     27.49 o   0.50027
   5  13   0        0.04        7.41     13.09 o   0.51084
   7  13   0      671.91      669.94     29.63 o   0.52629
   9  13   0       44.51       68.30     14.10 o   0.54621
  11  13   0      798.37      734.69     36.05 o   0.57013
   0  14   0    26000.01    26080.71    497.97 o   0.53225
   2  14   0    18624.70    19630.85    233.37 o   0.53475
   4  14   0    11748.03    12057.70    176.24 o   0.54219
   6  14   0     6012.90     6169.49    118.14 o   0.55437
   8  14   0     3191.99     2866.29     75.43 o   0.57098
   1  15   0      360.41      371.83     19.58 o   0.57085
   3  15   0     2207.37     2343.68     58.13 o   0.57551
   5  15   0      820.44      957.63     58.50 o   0.58472
 -21   1   1    30358.17    30725.96    431.25 o   0.54247
 -19   1   1    27662.30    28531.06    371.76 o   0.49100
 -17   1   1    28774.29    29799.75    340.72 o   0.43957
 -15   1   1    62266.21    65119.52    694.74 o   0.38821
 -13   1   1    15606.85    16363.77    172.58 o   0.33695
 -11   1   1   105109.13   112812.58   1999.43 o   0.28585
  -9   1   1    31837.39    34291.05    534.13 o   0.23499
  -7   1   1    92977.44   104004.25   2069.55 o   0.18458
  -5   1   1    19308.85    20741.59    553.68 o   0.13515
   3   1   1    96863.20   102739.63   5212.02 o   0.09194
   5   1   1      346.63     1245.75     42.95 o   0.13912
   7   1   1    59222.65    59895.66    898.75 o   0.18867
   9   1   1    71725.18    77087.45   1374.56 o   0.23912
  11   1   1    31061.91    33320.43    516.48 o   0.29001
  13   1   1     7463.44     7716.70     84.35 o   0.34113
  15   1   1     9041.68     9437.15    105.96 o   0.39240
  17   1   1    79708.72    83645.32    884.61 o   0.44376
  19   1   1     8709.46     8861.35    118.57 o   0.49519
  21   1   1    22110.72    22541.48    312.42 o   0.54667
 -22   2   1       53.38       24.65     16.55 o   0.57202
 -20   2   1     1457.40     1314.76     36.97 o   0.52091
 -18   2   1     3087.16     3032.35     56.15 o   0.46991
 -16   2   1      580.28      458.62     17.60 o   0.41909
 -14   2   1        0.37        5.05      9.19 o   0.36850
 -12   2   1    15070.85    15328.94    195.44 o   0.31826
 -10   2   1       13.74       33.77     15.48 o   0.26857
  -8   2   1     4020.79     4781.09    134.38 o   0.21980
  -6   2   1     8139.78     9407.08    165.38 o   0.17273
  -4   2   1       51.63       32.93     26.13 o   0.12923
   2  -2  -1    66533.55    81525.12   4789.97 o   0.09438
   0   2   1    16038.50    11706.91     57.32 o   0.08034
   2   2   1    20471.66    23969.83    842.82 o   0.09666
   4   2   1    37753.50    36433.89    722.26 o   0.13256
   6   2   1     6665.42     6804.75    169.30 o   0.17647
   8   2   1    16800.05    16892.56    225.27 o   0.22373
  10   2   1     1103.94     1296.24     28.00 o   0.27260
  12   2   1    16566.05    17291.81    217.88 o   0.32234
  14   2   1       15.67       27.26      9.72 o   0.37261
  16   2   1     5060.85     5436.00     78.61 o   0.42322
  18   2   1     3047.63     3144.30     53.21 o   0.47406
  20   2   1       25.60        8.98     12.34 o   0.52507
  22   2   1       82.51       89.59     17.34 o   0.57619
 -21   3   1    17677.88    17673.34    266.53 o   0.55302
 -19   3   1    28380.18    29160.88    390.47 o   0.50263
 -17   3   1    19594.16    19297.00    216.94 o   0.45253
 -15   3   1    13400.78    13907.43    186.69 o   0.40283
 -13   3   1    32427.22    32644.54    331.59 o   0.35370
 -11   3   1    70620.76    74820.27    998.06 o   0.30540
  -9   3   1     3397.90     3275.69    131.45 o   0.25842
  -7   3   1   179945.42   185685.17   3890.73 o   0.21362
  -5   3   1    53135.21    57458.53   1002.59 o   0.17271
  -3   3   1    65914.56    71876.54   2220.31 o   0.13915
   1   3   1    83863.02    87509.44   4155.67 o   0.12024
   3   3   1    25156.09    22892.12    338.70 o   0.14148
   5   3   1    16083.46    15301.70    208.34 o   0.17583
   7   3   1   100205.28   104446.85   2038.59 o   0.21716
   9   3   1    42689.84    46441.50    670.53 o   0.26219
  11   3   1    17458.02    17015.09    263.69 o   0.30930
  13   3   1    44753.34    44519.56    489.15 o   0.35768
  15   3   1     5839.55     5982.64     63.89 o   0.40686
  17   3   1    26057.55    27001.78    340.06 o   0.45660
  19   3   1    31675.36    31717.29    384.84 o   0.50673
  21   3   1    14025.14    13434.46    201.95 o   0.55714
 -22   4   1      530.88      351.72     37.25 o   0.58699
 -20   4   1     2167.33     2210.78     51.00 o   0.53730
 -18   4   1     7297.88     7270.79     98.30 o   0.48802
 -16   4   1      758.74      664.93     32.94 o   0.43929
 -14   4   1     6178.90     6242.81     95.45 o   0.39133
 -12   4   1     7848.04     8172.42    105.86 o   0.34444
 -10   4   1     2225.11     2390.25     88.19 o   0.29913
  -8   4   1     4213.07     4345.10    185.49 o   0.25624
  -6   4   1    54310.48    62109.98   1306.56 o   0.21721
  -4   4   1      198.28      172.14      9.30 o   0.18451
  -2   4   1    14247.66    17478.13    488.01 o   0.16202
   0   4   1     7423.58    10520.09    392.89 o   0.15427
   2   4   1     2583.43     2036.91     18.09 o   0.16336
   4   4   1     2473.86     2366.19     34.58 o   0.18686
   6   4   1    68530.78    71556.52    926.64 o   0.22020
   8   4   1    10606.83    12491.29    336.92 o   0.25961
  10   4   1     3944.65     4139.21     92.96 o   0.30274
  12   4   1      133.50       69.38     11.23 o   0.34821
  14   4   1     4918.26     4629.36     48.76 o   0.39520
  16   4   1       33.53       29.52     14.53 o   0.44324
  18   4   1      469.27      384.89     22.26 o   0.49202
  20   4   1      312.09      283.40     16.02 o   0.54133
 -21   5   1    22128.65    21736.33    473.74 o   0.57355
 -19   5   1     7344.76     7043.36    101.35 o   0.52513
 -17   5   1    21727.52    21334.94    350.20 o   0.47740
 -15   5   1    21039.60    20655.65    231.03 o   0.43058
 -13   5   1    10619.50    10541.39    147.56 o   0.38500
 -11   5   1    37817.83    37254.52    487.60 o   0.34117
  -9   5   1    53665.63    56848.39    582.46 o   0.29985
  -7   5   1    63811.45    65119.47   1398.21 o   0.26222
  -5   5   1    26268.66    24701.14    319.96 o   0.23012
  -3   5   1    67436.94    66473.87    969.73 o   0.20613
  -1   5   1    88304.60    92353.46   1933.54 o   0.19330
   1   5   1    19347.63    18853.34    190.19 o   0.19386
   3   5   1    49375.54    48532.82    804.24 o   0.20771
   5   5   1    12062.23    11508.97    319.42 o   0.23247
   7   5   1    44119.18    44675.38    493.64 o   0.26511
   9   5   1    51384.56    51950.34    869.31 o   0.30310
  11   5   1    28746.45    28928.32    324.39 o   0.34466
  13   5   1    34747.29    34667.11    350.01 o   0.38866
  15   5   1    14966.67    14682.03    215.28 o   0.43436
  17   5   1     8669.15     8503.24    106.54 o   0.48126
  19   5   1      691.88      651.80     26.80 o   0.52906
  21   5   1     8620.00     8461.07    200.33 o   0.57752
 -20   6   1        7.13       13.36     14.64 o   0.56356
 -18   6   1       62.93       37.59     17.87 o   0.51679
 -16   6   1     4780.62     4143.74     59.11 o   0.47105
 -14   6   1     2284.50     1886.17     27.71 o   0.42667
 -12   6   1     7081.48     6755.14    109.48 o   0.38411
 -10   6   1     1133.78     1013.89     15.72 o   0.34407
  -8   6   1     2204.48     2187.66     17.41 o   0.30751
  -6   6   1     5597.61     5574.42     51.66 o   0.27584
  -4   6   1      165.77      224.40     17.21 o   0.25090
  -2   6   1     2673.62     2902.10     28.77 o   0.23486
   0   6   1    27937.21    30743.77    364.72 o   0.22958
   2   6   1     8420.16     9597.06    131.77 o   0.23578
   4   6   1     1088.56     1271.24     14.91 o   0.25263
   6   6   1    13251.35    13866.84    390.51 o   0.27820
   8   6   1       35.57       95.35     16.92 o   0.31033
  10   6   1      394.53      349.73     13.23 o   0.34722
  12   6   1      265.40      182.98     11.73 o   0.38750
  14   6   1     1998.65     1930.14     57.21 o   0.43022
  16   6   1      489.32      465.00     31.23 o   0.47473
  18   6   1      390.01      215.86     15.00 o   0.52057
  20   6   1     2673.90     2644.76     67.37 o   0.56741
 -19   7   1     4665.51     4242.67     90.26 o   0.55718
 -17   7   1    13366.42    12954.33    198.07 o   0.51244
 -15   7   1    21065.24    20281.33    339.40 o   0.46913
 -13   7   1     8808.35     8576.70    107.63 o   0.42769
 -11   7   1    17179.27    16401.37    215.75 o   0.38870
  -9   7   1    41460.95    39394.72    503.75 o   0.35298
  -7   7   1    65085.54    63151.43    733.12 o   0.32163
  -5   7   1    88465.98    88733.42   1437.21 o   0.29604
  -3   7   1    91618.23    92864.51   1440.42 o   0.27781
  -1   7   1     2931.97     2211.32     23.93 o   0.26843
   1   7   1     9175.71     9976.55    234.95 o   0.26883
   3   7   1    56210.71    55937.61    851.88 o   0.27898
   5   7   1    52332.19    51660.57    554.30 o   0.29788
   7   7   1    45565.82    44389.34    719.16 o   0.32400
   9   7   1    40546.16    37938.36    403.99 o   0.35575
  11   7   1    40133.79    39079.85    407.97 o   0.39177
  13   7   1    34454.58    34374.43    448.63 o   0.43098
  15   7   1    11810.55    11516.40    139.34 o   0.47260
  17   7   1    13543.95    13263.65    218.65 o   0.51604
  19   7   1      663.13      662.90     29.87 o   0.56088
 -18   8   1     1563.27     1562.06     45.34 o   0.55456
 -16   8   1     1389.17     1229.51     50.09 o   0.51221
 -14   8   1     1795.12     1813.69     40.84 o   0.47171
 -12   8   1     1277.57     1069.87     31.13 o   0.43360
 -10   8   1       60.67       52.06     11.78 o   0.39856
  -8   8   1    13854.82    13418.82    120.17 o   0.36747
  -6   8   1       30.72       31.51     13.63 o   0.34141
  -4   8   1    13960.72    14291.13    173.14 o   0.32159
  -2   8   1       16.03       13.87     15.43 o   0.30924
   0   8   1      388.95      431.49     38.65 o   0.30525
   2   8   1     3946.65     3933.78     74.30 o   0.30994
   4   8   1     8003.96     8011.13     72.75 o   0.32295
   6   8   1     2097.87     2115.09     16.04 o   0.34331
   8   8   1        9.57       10.53     13.65 o   0.36983
  10   8   1     1705.06     1411.00     36.64 o   0.40129
  12   8   1      242.83      169.04     11.71 o   0.43661
  14   8   1     1561.72     1488.39     51.29 o   0.47493
  16   8   1     5307.38     5056.28     80.80 o   0.51560
  18   8   1      394.54      364.66     23.12 o   0.55809
 -17   9   1     4866.51     4707.84    113.79 o   0.55574
 -15   9   1    21883.47    21789.56    362.39 o   0.51608
 -13   9   1    29298.79    27844.87    392.43 o   0.47871
 -11   9   1    16594.46    15660.19    227.73 o   0.44423
  -9   9   1     4206.38     4023.82     55.54 o   0.41334
  -7   9   1   110603.64   106430.89   1309.96 o   0.38691
  -5   9   1    59199.21    57812.73    548.31 o   0.36592
  -3   9   1    13205.84    12759.75    112.21 o   0.35132
  -1   9   1    17982.49    17146.50    220.61 o   0.34396
   1   9   1    16116.34    15392.61    118.00 o   0.34427
   3   9   1    16072.28    15410.21    149.39 o   0.35225
   5   9   1    31708.98    30635.28    364.56 o   0.36740
   7   9   1    21811.51    20781.26    189.17 o   0.38888
   9   9   1    25996.49    25257.00    323.65 o   0.41570
  11   9   1    11782.56    11085.74    159.67 o   0.44691
  13   9   1    50201.49    48254.92    648.22 o   0.48166
  15   9   1    22383.53    22211.39    383.31 o   0.51923
  17   9   1     5691.59     5731.84    119.22 o   0.55906
 -16  10   1      915.70      840.07     38.34 o   0.56070
 -14  10   1     1616.43     1656.26     50.60 o   0.52397
 -12  10   1      914.14      859.65     30.83 o   0.48994
 -10  10   1     2764.04     2662.46     53.46 o   0.45922
  -8  10   1     2572.40     2757.83     42.89 o   0.43251
  -6  10   1     2388.80     2264.63     51.88 o   0.41060
  -4  10   1     6869.04     6819.12     82.02 o   0.39428
  -2  10   1    15211.73    14944.70    125.36 o   0.38427
   0  10   1      505.51      501.69     29.10 o   0.38106
   2  10   1     1496.38     1382.89     24.28 o   0.38483
   4  10   1     1068.92     1020.13     32.91 o   0.39538
   6  10   1      812.34      749.05     14.78 o   0.41219
   8  10   1     3182.52     3212.75     64.32 o   0.43452
  10  10   1       37.14       22.58     13.88 o   0.46159
  12  10   1     2133.74     2131.40     56.77 o   0.49260
  14  10   1       91.59      105.61     15.49 o   0.52687
  16  10   1     1808.25     1692.05     51.72 o   0.56380
 -15  11   1    27233.59    26641.58    627.31 o   0.56934
 -13  11   1    18840.05    18047.50    311.56 o   0.53571
 -11  11   1    10047.83     9881.74    165.00 o   0.50512
  -9  11   1     5209.18     5041.06     88.61 o   0.47819
  -7  11   1    32006.66    30807.98    361.68 o   0.45554
  -5  11   1    23821.60    24193.70    275.40 o   0.43785
  -3  11   1    29940.21    29860.25    331.13 o   0.42573
  -1  11   1    18531.92    17657.33    150.84 o   0.41967
   1  11   1    36859.15    36103.89    398.36 o   0.41993
   3  11   1    35976.77    35331.30    376.77 o   0.42649
   5  11   1    20797.83    21046.84    218.58 o   0.43909
   7  11   1    12762.53    12426.86    171.04 o   0.45721
   9  11   1    15093.69    14849.15    202.35 o   0.48023
  11  11   1     5791.04     5686.06    101.31 o   0.50749
  13  11   1    12093.05    11938.75    217.45 o   0.53834
  15  11   1    12826.38    12823.30    378.30 o   0.57221
 -14  12   1     2660.89     3011.42    106.31 o   0.58150
 -12  12   1     5461.29     5451.28    125.28 o   0.55104
 -10  12   1     6030.42     6024.88    106.43 o   0.52391
  -8  12   1     3239.98     3119.05     67.21 o   0.50066
  -6  12   1       81.31       70.89     16.52 o   0.48186
  -4  12   1      576.02      489.93     22.55 o   0.46803
  -2  12   1       59.66       55.29     17.63 o   0.45963
   0  12   1      236.00      238.29     14.63 o   0.45695
   2  12   1      766.16      788.40     30.46 o   0.46010
   4  12   1      355.13      484.72     20.15 o   0.46896
   6  12   1      521.35      580.98     26.39 o   0.48321
   8  12   1     2544.92     2838.03     54.56 o   0.50240
  10  12   1      169.20      193.65     17.24 o   0.52598
  12  12   1     2722.93     2618.19     60.19 o   0.55340
  14  12   1        8.10       38.55     20.16 o   0.58412
 -11  13   1     9731.79     9489.35    231.25 o   0.56967
  -9  13   1     7495.57     7759.73    130.63 o   0.54593
  -7  13   1     2933.07     2868.23     61.73 o   0.52621
  -5  13   1    11885.62    12364.22    160.88 o   0.51097
  -3  13   1    19419.04    19984.43    236.48 o   0.50062
  -1  13   1    12839.64    13217.93    182.17 o   0.49548
   1  13   1    24707.47    24873.79    273.93 o   0.49570
   3  13   1    20781.61    21568.56    267.24 o   0.50127
   5  13   1    16949.65    18631.62    244.20 o   0.51203
   7  13   1     5255.40     5182.77     84.45 o   0.52765
   9  13   1     4138.65     3876.16     69.93 o   0.54772
  11  13   1     8728.29     9078.81    223.24 o   0.57177
  -8  14   1      110.89       76.10     17.53 o   0.57081
  -6  14   1       55.15       69.72     16.04 o   0.55439
  -4  14   1     1113.97     1174.41     34.42 o   0.54241
  -2  14   1     4462.46     4446.25     74.59 o   0.53518
   0  14   1       13.32       39.88     16.76 o   0.53288
   2  14   1     1710.98     2038.92     44.74 o   0.53559
   4  14   1      269.34      272.23     17.88 o   0.54321
   6  14   1       26.88       26.10     12.61 o   0.55556
   8  14   1       13.02       27.77     14.04 o   0.57233
  -5  15   1     6970.20     8596.67    449.12 o   0.58483
  -3  15   1     8694.57     9435.01    211.69 o   0.57581
  -1  15   1    17295.76    18457.60    327.84 o   0.57135
   1  15   1    20919.53    23167.55    383.31 o   0.57154
   3  15   1     6861.60     7488.80    153.28 o   0.57638
   5  15   1     8485.79     9612.01    301.29 o   0.58576
 -22   0   2    10352.45     9955.49    265.55 o   0.56661
 -20   0   2    30762.62    31917.96    621.53 o   0.51517
 -18   0   2    44052.99    46859.21    810.19 o   0.46378
 -16   0   2      242.62      493.60     23.50 o   0.41247
 -14   0   2    61972.64    65897.76   1136.65 o   0.36125
 -12   0   2   105359.47   113208.02   2877.06 o   0.31019
 -10   0   2    21331.18    24945.42    400.26 o   0.25938
  -8   0   2    52610.38    57275.12   1849.01 o   0.20899
  -6   0   2     2395.74     3433.33    213.50 o   0.15943
  -4   0   2     4886.71     8234.82    759.66 o   0.11181
  -2   0   2      929.61     5831.08   1864.98 o   0.07018
   2   0   2   106459.34   104453.13  10082.70 o   0.07613
   4   0   2      451.34      655.95     45.07 o   0.11935
   6   0   2   203613.47   204300.38   6276.90 o   0.16743
   8   0   2    74528.77    77155.61   1871.73 o   0.21717
  10   0   2    36697.43    37769.42    999.50 o   0.26764
  12   0   2     9112.95     8816.08    128.80 o   0.31851
  14   0   2    13208.84    12874.72    231.67 o   0.36960
  16   0   2     8017.09     8156.47    120.55 o   0.42083
  18   0   2    51780.50    54138.33    848.77 o   0.47216
  20   0   2    30685.75    31811.00    529.86 o   0.52356
  22   0   2     6605.96     5956.84    175.55 o   0.57500
 -21   1   2        3.45        7.95     12.02 o   0.54222
 -19   1   2      248.53      164.85     19.24 o   0.49094
 -17   1   2     7008.50     6761.91     79.28 o   0.43976
 -15   1   2      435.21      308.17     13.06 o   0.38871
 -13   1   2      944.09     1084.83     27.36 o   0.33785
 -11   1   2     3598.51     3804.54     50.62 o   0.28728
  -9   1   2     2582.39     2304.58     12.84 o   0.23718
  -7   1   2      177.24      423.50     70.96 o   0.18795
  -5   1   2     2607.15     2711.80     71.66 o   0.14049
   3  -1  -2    10151.20    15502.05   1308.61 o   0.09742
  -1   1   2    38890.12    32799.38    200.26 o   0.06771
   1   1   2     1502.32     3163.07    456.35 o   0.07086
   3   1   2     2015.70     2219.90     56.70 o   0.10391
   5   1   2     3905.54     4776.55    240.78 o   0.14804
   7   1   2     6190.87     6158.79     33.88 o   0.19589
   9   1   2       63.85      107.92     10.90 o   0.24531
  11   1   2      696.03      742.25     35.44 o   0.29550
  13   1   2      344.57      352.45      8.07 o   0.34612
  15   1   2     1726.71     1591.59     24.73 o   0.39702
  17   1   2     2212.67     2090.00     37.55 o   0.44810
  19   1   2       80.23       75.69     13.46 o   0.49930
  21   1   2     1168.71     1142.43     29.35 o   0.55059
 -22   2   2    16151.60    15868.61    351.82 o   0.57169
 -20   2   2    20996.03    20689.59    280.27 o   0.52075
 -18   2   2    35703.09    37060.08    420.72 o   0.46997
 -16   2   2    18097.24    18499.73    250.79 o   0.41942
 -14   2   2    46244.59    47886.97    509.27 o   0.36917
 -12   2   2    44876.86    49742.94    707.93 o   0.31938
 -10   2   2    89957.61   101005.07   2358.59 o   0.27030
  -8   2   2    49406.44    49053.91    637.67 o   0.22240
  -6   2   2      770.90     1278.33     21.41 o   0.17664
  -2   2   2    11985.26    10369.64     57.70 o   0.10347
   0   2   2    40018.08    44276.66   3627.74 o   0.09204
   2   2   2    97181.13    90439.15   1880.28 o   0.10760
   4   2   2    16073.85    13241.47    141.28 o   0.14151
   6   2   2    91508.68    97014.92   2338.11 o   0.18388
   8   2   2    29629.68    30085.52    357.87 o   0.23009
  10   2   2    89598.21    93867.77   1336.09 o   0.27824
  12   2   2     1309.82     1314.04     40.29 o   0.32746
  14   2   2     2665.70     2755.71     30.25 o   0.37734
  16   2   2    35951.32    37851.97    431.59 o   0.42764
  18   2   2    32283.57    33712.43    383.19 o   0.47824
  20   2   2    22424.06    22855.82    291.85 o   0.52905
  22   2   2    12558.45    12409.64    285.31 o   0.58001
 -21   3   2      729.57      629.87     27.33 o   0.55278
 -19   3   2     4103.59     3840.57     64.29 o   0.50258
 -17   3   2    12720.68    12832.26    182.37 o   0.45272
 -15   3   2      602.75      552.38     28.43 o   0.40331
 -13   3   2     4437.42     4449.59     52.88 o   0.35455
 -11   3   2     1992.97     1844.46     37.21 o   0.30674
  -9   3   2      418.96      326.86     64.40 o   0.26042
  -7   3   2     2688.70     3185.37    158.63 o   0.21654
  -5   3   2      204.07      238.53     28.71 o   0.17692
  -3   3   2     6944.27     5630.37     60.48 o   0.14510
  -1   3   2     1098.90      908.07     13.38 o   0.12707
   1   3   2    31211.92    30616.99    484.85 o   0.12878
   3   3   2       55.19       77.14     18.11 o   0.14953
   5   3   2    23362.11    21997.50    165.34 o   0.18297
   7   3   2     4281.63     4734.95    184.99 o   0.22347
   9   3   2     5436.12     5276.89     82.19 o   0.26784
  11   3   2     3352.43     3877.91     81.48 o   0.31445
  13   3   2     1814.12     1724.02     19.87 o   0.36244
  15   3   2     3290.29     3373.80     56.18 o   0.41133
  17   3   2     2228.16     2282.40     43.00 o   0.46082
  19   3   2     2795.89     2886.84     55.06 o   0.51075
  21   3   2     1330.21     1473.37     39.69 o   0.56099
 -22   4   2    21624.28    22067.39   1160.49 o   0.58666
 -20   4   2     8414.88     7742.72    128.84 o   0.53715
 -18   4   2    17378.83    17978.45    257.39 o   0.48808
 -16   4   2    16917.70    16326.56    209.49 o   0.43961
 -14   4   2    21254.66    21971.83    287.19 o   0.39196
 -12   4   2    26931.61    25875.96    301.35 o   0.34547
 -10   4   2    53929.27    57503.88    874.35 o   0.30067
  -8   4   2   113486.85   118392.16   2682.39 o   0.25846
  -6   4   2    58639.10    63314.86    888.34 o   0.22033
  -4   4   2   112025.00   118033.53   2313.34 o   0.18875
  -2   4   2    52378.69    51153.78    946.91 o   0.16748
   0   4   2    30324.83    31021.56    418.99 o   0.16067
   2   4   2    70740.08    68753.02   1054.54 o   0.17006
   4   4   2    50722.51    51159.45   1127.49 o   0.19331
   6   4   2    54787.63    54161.32    684.15 o   0.22618
   8   4   2    32297.11    33039.30    640.51 o   0.26512
  10   4   2    94687.70    95804.93   1356.52 o   0.30783
  12   4   2    13229.09    13005.36    115.19 o   0.35295
  14   4   2    20378.10    21209.45    255.80 o   0.39966
  16   4   2    33071.51    34239.35    384.06 o   0.44746
  18   4   2     6546.00     6604.84    104.09 o   0.49604
  20   4   2     8885.39     8799.59    139.98 o   0.54519
 -21   5   2     1228.92     1252.11     47.25 o   0.57332
 -19   5   2      185.28       81.19     17.89 o   0.52508
 -17   5   2     6028.40     5974.83    104.01 o   0.47757
 -15   5   2     1209.39      961.35     34.85 o   0.43102
 -13   5   2     3194.44     3093.42     63.26 o   0.38578
 -11   5   2     3055.77     2712.83     43.76 o   0.34237
  -9   5   2     5967.10     6555.99    128.75 o   0.30157
  -7   5   2    17427.23    18294.11    232.55 o   0.26460
  -5   5   2    14631.85    15158.29    204.14 o   0.23330
  -3   5   2        3.92       21.17     11.71 o   0.21019
  -1   5   2     6661.00     6600.30     86.78 o   0.19818
   1   5   2    14687.13    15522.51    255.12 o   0.19927
   3   5   2     1056.92     1019.25     12.85 o   0.21327
   5   5   2     3221.14     3892.35    136.93 o   0.23792
   7   5   2    10840.33    11372.67    150.71 o   0.27030
   9   5   2    12743.36    13388.74    187.21 o   0.30800
  11   5   2    20565.39    21097.85    181.49 o   0.34929
  13   5   2       75.26       29.09     14.35 o   0.39305
  15   5   2     2445.36     2344.37     45.54 o   0.43854
  17   5   2     2142.76     1944.15     42.50 o   0.48526
  19   5   2      378.59      343.71     18.06 o   0.53291
  21   5   2     1586.43     1445.49     55.70 o   0.58124
 -20   6   2    17990.10    16936.18    309.08 o   0.56341
 -18   6   2    15126.57    14711.86    261.03 o   0.51684
 -16   6   2     8006.74     7806.09    121.64 o   0.47134
 -14   6   2    25675.84    25142.72    328.84 o   0.42724
 -12   6   2    26571.52    26100.90    382.26 o   0.38504
 -10   6   2     8846.32     9027.44    104.86 o   0.34542
  -8   6   2    81336.63    79149.68    996.06 o   0.30937
  -6   6   2   129476.45   129572.85   2249.02 o   0.27830
  -4   6   2    40323.95    38744.10    605.29 o   0.25404
  -2   6   2     9853.27     9315.02    151.21 o   0.23866
   0   6   2    36398.10    36279.22    741.89 o   0.23393
   2   6   2    11988.29    11806.87    218.60 o   0.24048
   4   6   2      510.04      761.10     27.13 o   0.25744
   6   6   2    60364.45    60200.96   1032.06 o   0.28296
   8   6   2    19583.13    18315.57    279.43 o   0.31495
  10   6   2    23185.29    22159.82    202.86 o   0.35166
  12   6   2    47865.64    47665.75    527.51 o   0.39176
  14   6   2    41646.86    41705.25    507.69 o   0.43432
  16   6   2    11904.31    11685.33    156.85 o   0.47867
  18   6   2     6356.17     6098.45    106.76 o   0.52437
  20   6   2     9032.55     9012.53    181.74 o   0.57109
 -19   7   2       72.18       53.65     17.65 o   0.55714
 -17   7   2     2790.89     2336.86     54.46 o   0.51261
 -15   7   2      358.32      286.83     19.82 o   0.46954
 -13   7   2      583.75      439.85     21.48 o   0.42839
 -11   7   2       52.18       28.81     14.58 o   0.38975
  -9   7   2      285.25      249.18     12.28 o   0.35445
  -7   7   2     1026.21     1065.64     29.16 o   0.32358
  -5   7   2    12784.45    12691.00    190.40 o   0.29852
  -3   7   2     4333.72     4826.14     88.27 o   0.28083
  -1   7   2     7477.97     7041.47    112.54 o   0.27196
   1   7   2     1319.72     1331.70     29.13 o   0.27276
   3   7   2      525.78      326.72     15.47 o   0.28315
   5   7   2    11429.25    11116.17    150.63 o   0.30215
   7   7   2      265.56      204.63     14.78 o   0.32826
   9   7   2      122.16      238.54     11.04 o   0.35993
  11   7   2      304.80      242.32     18.62 o   0.39585
  13   7   2        3.57        8.48     12.72 o   0.43495
  15   7   2     3583.69     3405.07     74.15 o   0.47645
  17   7   2     1108.11      979.96     29.04 o   0.51978
  19   7   2     1553.79     1483.53     46.27 o   0.56451
 -18   8   2    11980.11    10851.75    181.22 o   0.55461
 -16   8   2    14396.72    14526.88    299.45 o   0.51248
 -14   8   2    11540.34    11612.83    189.89 o   0.47224
 -12   8   2    13066.73    13239.45    221.38 o   0.43442
 -10   8   2    11126.60    10488.15    159.28 o   0.39973
  -8   8   2    45871.05    43824.13    476.15 o   0.36903
  -6   8   2    82643.01    79571.81    870.11 o   0.34340
  -4   8   2    81705.42    79111.19    922.76 o   0.32404
  -2   8   2    39290.80    38423.23    466.21 o   0.31213
   0   8   2    10016.95     9457.53    118.76 o   0.30853
   2   8   2    44390.87    43122.90    486.49 o   0.31353
   4   8   2    41906.30    41153.92    449.46 o   0.32672
   6   8   2    17578.21    16687.05    188.60 o   0.34718
   8   8   2    15774.90    14509.92    146.94 o   0.37372
  10   8   2    42657.47    41265.54    531.05 o   0.40514
  12   8   2    16960.25    16670.46    226.47 o   0.44040
  14   8   2    29375.61    29105.90    401.82 o   0.47865
  16   8   2    10597.89    11021.16    204.64 o   0.51923
  18   8   2     4875.61     4684.12    108.21 o   0.56164
 -17   9   2        7.10       19.07     17.22 o   0.55589
 -15   9   2     1852.66     1608.54     61.88 o   0.51645
 -13   9   2      106.49      108.87     17.28 o   0.47934
 -11   9   2     2153.54     2002.16     55.48 o   0.44515
  -9   9   2      733.81      704.60     30.56 o   0.41459
  -7   9   2     4318.16     4479.24     73.45 o   0.38853
  -5   9   2       97.14      107.34     13.08 o   0.36792
  -3   9   2     1593.09     1556.46     29.34 o   0.35372
  -1   9   2     7634.77     7078.08     75.08 o   0.34672
   1   9   2       40.02       40.90      9.81 o   0.34735
   3   9   2      490.68      450.42     14.20 o   0.35556
   5   9   2     1136.15     1209.28     22.62 o   0.37087
   7   9   2     6858.19     6377.51     70.38 o   0.39243
   9   9   2     1417.85     1323.88     39.87 o   0.41929
  11   9   2      968.83      718.73     25.35 o   0.45050
  13   9   2     1386.91     1416.23     48.44 o   0.48521
  15   9   2      522.34      421.10     16.36 o   0.52274
  17   9   2      320.21      314.69     24.71 o   0.56251
 -16  10   2    15198.88    14361.91    306.28 o   0.56095
 -14  10   2    14071.91    13871.09    270.96 o   0.52444
 -12  10   2    10871.33    10549.12    243.03 o   0.49067
 -10  10   2    13320.29    12862.29    176.20 o   0.46023
  -8  10   2    18506.23    17937.31    260.56 o   0.43384
  -6  10   2    36568.97    36311.68    383.00 o   0.41226
  -4  10   2    25812.68    25136.30    251.20 o   0.39628
  -2  10   2     9554.60     9204.91    109.45 o   0.38660
   0  10   2    11905.71    11205.57    111.56 o   0.38370
   2  10   2    31661.35    30439.53    291.22 o   0.38773
   4  10   2    39872.37    40148.45    426.57 o   0.39847
   6  10   2    12512.86    12135.13    123.58 o   0.41541
   8  10   2     2323.99     2465.41     54.84 o   0.43783
  10  10   2    24504.26    24075.31    316.88 o   0.46494
  12  10   2     8361.59     8704.80    129.05 o   0.49597
  14  10   2    17567.34    17691.53    329.87 o   0.53022
  16  10   2     9772.75     9337.47    181.58 o   0.56713
 -15  11   2      180.23      218.19     27.23 o   0.56968
 -13  11   2     2500.48     2676.52     64.39 o   0.53627
 -11  11   2       79.04       58.91     18.97 o   0.50594
  -9  11   2     1208.46     1327.22     42.90 o   0.47927
  -7  11   2     1419.36     1337.85     33.22 o   0.45691
  -5  11   2     4506.78     4420.51     67.44 o   0.43952
  -3  11   2     4439.34     4225.81     70.27 o   0.42771
  -1  11   2       19.78       18.45     13.61 o   0.42193
   1  11   2     9137.45     8986.97     97.11 o   0.42245
   3  11   2     1008.97     1056.06     24.95 o   0.42923
   5  11   2      707.09      624.99     17.75 o   0.44199
   7  11   2     7134.34     7312.32    116.84 o   0.46024
   9  11   2      602.04      471.48     27.14 o   0.48334
  11  11   2     1411.30     1328.46     37.33 o   0.51065
  13  11   2      102.36      112.47     13.55 o   0.54152
  15  11   2     2178.43     2290.11     77.15 o   0.57539
 -14  12   2    20978.93    21701.13    615.89 o   0.58192
 -12  12   2    20813.54    21027.04    386.03 o   0.55168
 -10  12   2     3333.95     3514.56     81.18 o   0.52480
  -8  12   2     8510.26     8257.14    120.62 o   0.50181
  -6  12   2    21472.43    21917.64    292.45 o   0.48327
  -4  12   2     6767.26     6801.03    102.31 o   0.46972
  -2  12   2     4057.44     4120.08     52.99 o   0.46158
   0  12   2     8072.16     8165.59    116.62 o   0.45915
   2  12   2    18364.75    18006.78    208.37 o   0.46252
   4  12   2    27224.26    28663.12    318.87 o   0.47157
   6  12   2    19557.86    20513.87    275.39 o   0.48597
   8  12   2    12368.30    13043.27    166.72 o   0.50527
  10  12   2     7109.11     6999.89    116.69 o   0.52893
  12  12   2     8162.96     8473.36    162.94 o   0.55640
  14  12   2    13185.71    13157.24    623.95 o   0.58714
 -11  13   2      588.01      755.26     53.54 o   0.57039
  -9  13   2      554.43      569.70     30.33 o   0.54688
  -7  13   2       33.37       21.38     13.57 o   0.52740
  -5  13   2       34.42       35.08     13.60 o   0.51240
  -3  13   2      783.81      664.54     20.27 o   0.50231
  -1  13   2      892.19      805.76     22.09 o   0.49740
   1  13   2      619.80      480.31     26.32 o   0.49784
   3  13   2       96.38       96.00     16.07 o   0.50360
   5  13   2       73.96      107.77     17.44 o   0.51452
   7  13   2     3638.35     3664.50     56.99 o   0.53028
   9  13   2       32.73       42.51     11.30 o   0.55045
  11  13   2      543.42      472.61     28.50 o   0.57458
  -8  14   2     7985.10     8006.84    210.94 o   0.57181
  -6  14   2     5947.67     6460.27    121.49 o   0.55562
  -4  14   2     5083.32     4798.21     75.39 o   0.54387
  -2  14   2     8141.41     9214.64    152.84 o   0.53686
   0  14   2    16267.47    16535.62    187.59 o   0.53477
   2  14   2    21705.23    22540.46    304.94 o   0.53767
   4  14   2    16411.83    17868.38    236.32 o   0.54547
   6  14   2    13062.58    13108.91    190.54 o   0.55796
   8  14   2    12547.57    13830.10    299.93 o   0.57485
  -5  15   2        6.10        3.01     39.19 o   0.58609
  -3  15   2     2089.92     2352.17     80.08 o   0.57728
  -1  15   2        5.82       13.59     18.28 o   0.57301
   1  15   2       82.32      159.71     21.07 o   0.57339
   3  15   2       39.11       17.96     17.15 o   0.57841
   5  15   2      443.17      437.59     41.22 o   0.58794
 -21   1   3     8851.50     9024.91    150.07 o   0.54321
 -19   1   3    15587.95    17115.24    263.66 o   0.49226
 -17   1   3     2332.25     2489.70     48.24 o   0.44147
 -15   1   3    47362.30    50770.20    580.56 o   0.39093
 -13   1   3    23690.81    25817.42    333.94 o   0.34071
 -11   1   3   127052.07   139614.70   2313.02 o   0.29102
  -9   1   3    60024.09    64437.85   1249.49 o   0.24215
  -7   1   3     6074.53     6523.28    132.36 o   0.19475
  -5   1   3    13444.39    14172.94    265.68 o   0.15019
  -3   1   3    20507.04    29050.55   1504.98 o   0.11192
  -1   1   3    66894.25    68005.65   1515.91 o   0.08853
   1   1   3    30357.28    28772.13    910.31 o   0.09215
   3   1   3   178447.20   143439.50   4164.72 o   0.12036
   5   1   3    35244.02    33005.06    581.98 o   0.16069
   7   1   3    60160.37    61706.78   1099.80 o   0.20615
   9   1   3   111916.05   112509.98   2003.27 o   0.25400
  11   1   3     6948.53     7214.75    101.64 o   0.30311
  13   1   3     6406.62     6523.99     74.99 o   0.35296
  15   1   3    12438.83    12677.00    133.76 o   0.40326
  17   1   3    42517.89    45269.80    514.07 o   0.45388
  19   1   3    24439.43    24893.16    293.29 o   0.50471
  21   1   3     6329.99     6097.58     89.60 o   0.55569
 -22   2   3      293.55      170.12     22.72 o   0.57254
 -20   2   3     1477.48     1472.58     43.69 o   0.52189
 -18   2   3     2885.85     2718.44     52.54 o   0.47146
 -16   2   3      641.92      637.38     24.41 o   0.42134
 -14   2   3     3540.84     3282.48     51.03 o   0.37165
 -12   2   3    14639.82    16995.42    317.72 o   0.32258
  10  -2  -3        7.21        8.91     19.60 o   0.27447
  -8   2   3       53.30      106.88     23.81 o   0.22793
  -6   2   3    39383.48    48167.55   1055.77 o   0.18415
  -4   2   3    55864.83    61453.15   1114.65 o   0.14563
  -2   2   3     7362.69    10126.79    569.21 o   0.11769
   0   2   3    20181.94    24041.68    882.70 o   0.10878
   2   2   3      180.70      272.25     11.17 o   0.12311
   4   2   3     2836.09     2471.62     44.52 o   0.15434
   6   2   3      552.13      339.69     12.60 o   0.19450
   8   2   3    11986.24    12077.41    244.53 o   0.23912
  10   2   3     3820.82     4196.92     74.88 o   0.28612
  12   2   3     8756.29     9571.60    122.46 o   0.33451
  14   2   3     2440.87     2669.58     45.86 o   0.38376
  16   2   3      340.70      311.18     15.55 o   0.43357
  18   2   3     3260.43     3421.02     56.20 o   0.48377
  20   2   3     1525.99     1567.99     32.06 o   0.53426
  22   2   3      146.65      111.02     28.71 o   0.58495
 -21   3   3    15703.15    15069.83    243.95 o   0.55375
 -19   3   3    42158.68    41954.79    574.24 o   0.50387
 -17   3   3     5681.03     5635.50    100.08 o   0.45438
 -15   3   3    18875.79    19259.30    233.91 o   0.40544
 -13   3   3    50127.92    49882.27    566.90 o   0.35728
 -11   3   3    60118.77    62276.55   1184.43 o   0.31025
  -9   3   3     2152.50     1970.44     32.72 o   0.26496
  -7   3   3    24398.20    26910.07    595.81 o   0.22246
  -5   3   3    41789.65    45639.43   1052.62 o   0.18471
  -3   3   3     3632.92     3365.15     26.01 o   0.15521
  -1   3   3   201731.22   200369.88  18781.85 o   0.13929
   1   3   3    67694.65    62490.61   1000.42 o   0.14161
   3   3   3    43890.61    42051.79    758.35 o   0.16140
   5   3   3    79550.02    79258.38   1541.09 o   0.19335
   7   3   3    86442.96    84800.42   1284.09 o   0.23251
   9   3   3    50104.68    51897.05    883.67 o   0.27583
  11   3   3    10999.90    11162.77    160.03 o   0.32162
  13   3   3    32530.07    33556.45    323.34 o   0.36897
  15   3   3     3594.35     3723.91     59.87 o   0.41735
  17   3   3    22282.47    23179.69    264.71 o   0.46644
  19   3   3    36882.60    37112.85    452.14 o   0.51604
  21   3   3     5725.19     5562.25    113.38 o   0.56600
 -22   4   3     1663.38     1826.64    123.58 o   0.58749
 -20   4   3     2665.76     2448.88     51.00 o   0.53825
 -18   4   3    11421.46    11520.32    197.06 o   0.48951
 -16   4   3      467.97      329.22     15.92 o   0.44145
 -14   4   3      156.80      231.86     13.16 o   0.39429
 -12   4   3     7251.35     7425.61     79.90 o   0.34843
 -10   4   3     1144.31      946.79     15.70 o   0.30443
  -8   4   3     2830.93     2224.33     22.90 o   0.26324
  -6   4   3      713.10      937.14     22.71 o   0.22639
  -4   4   3     2584.88     2183.44     23.13 o   0.19635
  -2   4   3    14727.50    12503.09     91.01 o   0.17662
   0   4   3    64610.66    61671.10    747.02 o   0.17081
   2   4   3    59989.03    61590.71   1066.62 o   0.18028
   4   4   3      285.17      497.14     54.44 o   0.20290
   6   4   3    11109.81    11536.47    352.15 o   0.23489
   8   4   3      372.88      499.08     14.59 o   0.27299
  10   4   3      598.49      618.63     23.31 o   0.31498
  12   4   3     3352.14     3222.40     60.87 o   0.35950
  14   4   3      774.01      703.86     15.71 o   0.40572
  16   4   3      232.65      143.24     13.53 o   0.45313
  18   4   3      503.58      485.25     19.95 o   0.50138
  20   4   3     2157.23     2193.27     48.06 o   0.55025
 -21   5   3    21831.82    21004.62    513.19 o   0.57425
 -19   5   3    21550.71    21763.08    352.10 o   0.52631
 -17   5   3    16411.55    15826.59    203.69 o   0.47915
 -15   5   3    28900.76    29331.28    410.51 o   0.43303
 -13   5   3    13807.09    13436.68    173.18 o   0.38830
 -11   5   3    40909.23    41543.98    423.03 o   0.34551
  -9   5   3    56238.28    57206.98   1019.56 o   0.30549
  -7   5   3    35735.78    37059.91    488.87 o   0.26947
  -5   5   3    71332.48    73637.83   1324.93 o   0.23926
  -3   5   3    52262.19    54386.02   1120.14 o   0.21729
  -1   5   3    77182.70    73605.99    972.10 o   0.20622
   1   5   3    53705.57    55115.61    980.74 o   0.20780
   3   5   3    95882.70   103318.74   2216.30 o   0.22175
   5   5   3    33475.83    32985.07    356.68 o   0.24599
   7   5   3    13145.70    13570.85    324.88 o   0.27783
   9   5   3    60990.75    59636.84    734.63 o   0.31497
  11   5   3    24510.67    24238.86    214.96 o   0.35576
  13   5   3    56243.40    56972.74    680.89 o   0.39908
  15   5   3    38898.47    39398.57    398.65 o   0.44420
  17   5   3    28568.88    28451.12    383.53 o   0.49061
  19   5   3    15564.31    15380.35    229.64 o   0.53798
  21   5   3     9349.45     8843.84    437.07 o   0.58608
 -20   6   3      102.27       93.13     23.49 o   0.56446
 -18   6   3     2455.90     2246.69     47.40 o   0.51820
 -16   6   3      218.27      103.45     24.64 o   0.47306
 -14   6   3      490.13      372.24     27.74 o   0.42939
 -12   6   3     2844.77     2871.60     58.15 o   0.38770
 -10   6   3     1874.01     2035.74     62.12 o   0.34869
  -8   6   3     1191.54      982.10     59.63 o   0.31337
  -6   6   3     2124.07     1927.48     29.87 o   0.28313
  -4   6   3      119.07      178.00     12.07 o   0.25973
  -2   6   3     3342.09     3726.11    152.97 o   0.24516
   0   6   3    26869.66    29271.36    686.39 o   0.24101
   2   6   3      141.62      130.32     22.51 o   0.24781
   4   6   3     4484.19     5441.52    213.73 o   0.26471
   6   6   3     2696.33     2515.90     17.70 o   0.28997
   8   6   3      629.85      573.59     30.39 o   0.32160
  10   6   3     2301.03     2144.37     29.78 o   0.35793
  12   6   3      603.83      469.00     15.10 o   0.39768
  14   6   3        7.68       62.06     15.36 o   0.43991
  16   6   3     1106.59      982.04     24.49 o   0.48398
  18   6   3        6.35        3.73     11.72 o   0.52942
  20   6   3     2758.09     2684.45     73.72 o   0.57592
 -19   7   3    10745.99     9992.63    186.56 o   0.55830
 -17   7   3    19242.99    18334.76    313.09 o   0.51408
 -15   7   3    26953.82    25495.41    337.06 o   0.47138
 -13   7   3     3495.66     3446.08     74.48 o   0.43066
 -11   7   3    16591.29    16848.77    268.31 o   0.39252
  -9   7   3    27756.42    26517.53    248.72 o   0.35779
  -7   7   3    35015.57    34577.70    479.11 o   0.32757
  -5   7   3   119980.66   118311.91   1664.34 o   0.30320
  -3   7   3    44805.09    41934.53    502.87 o   0.28619
  -1   7   3    21777.85    20721.56    421.36 o   0.27788
   1   7   3    10628.84    10104.48    144.47 o   0.27905
   3   7   3    48963.44    47442.31    495.54 o   0.28959
   5   7   3    40981.46    42204.37    703.64 o   0.30854
   7   7   3     1205.65     1378.28     17.92 o   0.33448
   9   7   3    37069.35    34359.55    360.54 o   0.36592
  11   7   3    52228.15    51988.23    637.68 o   0.40157
  13   7   3    45532.66    44221.23    454.70 o   0.44040
  15   7   3    33464.78    32741.70    461.61 o   0.48166
  17   7   3    25105.04    24632.83    326.80 o   0.52477
  19   7   3     8173.81     7748.75    167.34 o   0.56930
 -18   8   3      272.09      184.56     22.69 o   0.55588
 -16   8   3      369.18      314.45     26.44 o   0.51405
 -14   8   3     2802.50     2770.45     68.80 o   0.47418
 -12   8   3     3310.34     2908.77     66.09 o   0.43678
 -10   8   3      878.94      806.61     18.46 o   0.40256
  -8   8   3    19297.61    18801.39    276.31 o   0.37239
  -6   8   3      130.44      162.59     16.34 o   0.34732
  -4   8   3       25.06       21.90     12.36 o   0.32853
  -2   8   3     2492.06     2546.65     18.45 o   0.31713
   0   8   3     1063.00     1176.66     14.39 o   0.31393
   2   8   3     4534.30     4264.72     70.44 o   0.31918
   4   8   3       66.21       93.22     12.90 o   0.33248
   6   8   3     3400.24     2970.64     23.77 o   0.35292
   8   8   3     1564.98     1577.66     27.93 o   0.37934
  10   8   3     5997.08     5726.26     97.59 o   0.41059
  12   8   3       27.43       36.96     17.76 o   0.44567
  14   8   3     1404.09     1311.19     29.72 o   0.48373
  16   8   3     1009.73      905.82     34.11 o   0.52412
  18   8   3       42.92        7.48     14.25 o   0.56635
 -17   9   3    11311.79    10566.50    227.09 o   0.55725
 -15   9   3    17437.12    17108.85    289.80 o   0.51812
 -13   9   3    17912.14    17389.64    286.45 o   0.48137
 -11   9   3     6434.55     5865.16     99.11 o   0.44757
  -9   9   3     6104.58     5906.17    104.12 o   0.41745
  -7   9   3    64268.61    62378.59    727.47 o   0.39186
  -5   9   3    46174.02    43491.07    463.06 o   0.37173
  -3   9   3     4663.22     4572.81     84.61 o   0.35799
  -1   9   3    11235.60    10261.38     72.42 o   0.35138
   1   9   3    25435.98    24853.01    263.72 o   0.35231
   3   9   3    26966.46    26198.32    295.33 o   0.36071
   5   9   3    18331.66    17755.78    138.11 o   0.37610
   7   9   3    10520.06    10315.70    148.54 o   0.39765
   9   9   3     5082.56     5139.95     77.72 o   0.42444
  11   9   3    18427.43    18027.76    223.26 o   0.45553
  13   9   3    41173.13    40910.67    632.54 o   0.49011
  15   9   3    15070.67    14950.62    232.23 o   0.52749
  17   9   3     6092.66     6215.57    131.19 o   0.56713
 -16  10   3      641.53      765.96     37.85 o   0.56239
 -14  10   3       17.41       34.62     17.08 o   0.52619
 -12  10   3      945.57      886.79     40.79 o   0.49276
 -10  10   3     2566.52     2534.11     66.83 o   0.46270
  -8  10   3     2722.51     2626.16     41.75 o   0.43670
  -6  10   3     2082.17     1886.39     45.20 o   0.41553
  -4  10   3      442.82      364.63     23.04 o   0.39996
  -2  10   3     5971.14     5659.16     96.10 o   0.39065
   0  10   3      528.96      416.50     11.86 o   0.38806
   2  10   3     2163.63     2111.69     31.45 o   0.39232
   4  10   3       18.45       17.99     16.54 o   0.40321
   6  10   3      706.43      611.38     32.76 o   0.42022
   8  10   3     2237.67     2013.12     37.59 o   0.44264
  10  10   3     3722.40     3632.99     58.76 o   0.46970
  12  10   3     1825.23     1654.31     37.90 o   0.50065
  14  10   3      406.82      485.58     20.81 o   0.53481
  16  10   3     1577.87     1505.48     60.66 o   0.57161
 -15  11   3    15441.41    15138.02    367.47 o   0.57120
 -13  11   3     9119.87     9662.15    195.69 o   0.53808
 -11  11   3    11424.57    10886.06    215.14 o   0.50807
  -9  11   3     6764.37     6748.21    103.05 o   0.48175
  -7  11   3    15133.47    15336.16    227.84 o   0.45975
  -5  11   3    17594.99    17077.58    198.51 o   0.44272
  -3  11   3     7112.71     6891.15     71.33 o   0.43124
  -1  11   3    10991.55    10970.14    152.62 o   0.42577
   1  11   3    30199.98    29763.48    284.21 o   0.42654
   3  11   3    41246.37    41415.30    394.69 o   0.43351
   5  11   3    25939.97    26521.00    344.65 o   0.44639
   7  11   3    13840.47    14082.76    164.99 o   0.46470
   9  11   3    12581.95    12614.58    173.97 o   0.48781
  11  11   3    14983.94    15610.27    243.39 o   0.51509
  13  11   3     8139.89     8280.97    148.78 o   0.54591
  15  11   3    10659.46    10404.17    266.67 o   0.57971
 -14  12   3      295.98      267.24     37.66 o   0.58350
 -12  12   3      883.74      779.51     29.99 o   0.55354
 -10  12   3      809.62      730.89     33.16 o   0.52696
  -8  12   3       98.93       78.72     13.87 o   0.50428
  -6  12   3     1162.31      925.70     28.94 o   0.48607
  -4  12   3     5234.80     5283.13     70.39 o   0.47282
  -2  12   3     1336.61     1261.22     23.85 o   0.46497
   0  12   3      475.55      400.10     25.73 o   0.46280
   2  12   3     1143.05     1235.76     31.83 o   0.46638
   4  12   3        8.52        8.23     13.98 o   0.47558
   6  12   3      884.78      903.63     24.05 o   0.49008
   8  12   3      603.22      536.26     21.00 o   0.50944
  10  12   3        0.95       17.04     12.55 o   0.53312
  12  12   3     1919.96     1902.03     50.91 o   0.56058
 -11  13   3    15068.70    15445.17    433.03 o   0.57229
  -9  13   3    12223.01    12631.10    246.36 o   0.54905
  -7  13   3     4583.33     4445.30     74.42 o   0.52986
  -5  13   3     5479.58     5522.69     94.11 o   0.51515
  -3  13   3    13029.14    13571.15    190.64 o   0.50532
  -1  13   3     4583.76     4471.87     64.13 o   0.50066
   1  13   3    13138.35    13881.20    182.97 o   0.50131
   3  13   3    31254.45    32872.50    398.82 o   0.50725
   5  13   3    15845.09    16903.76    204.33 o   0.51831
   7  13   3    10235.46    10740.58    147.16 o   0.53415
   9  13   3     8319.19     8482.92    150.53 o   0.55438
  11  13   3     9431.63     9607.55    238.52 o   0.57853
  -8  14   3       82.63       44.80     19.94 o   0.57399
  -6  14   3       31.05       12.42     14.36 o   0.55805
  -4  14   3       76.97       80.73     15.33 o   0.54655
  -2  14   3      259.31      252.89     16.97 o   0.53978
   0  14   3      867.42      733.97     23.88 o   0.53791
   2  14   3     3297.83     3444.23     63.64 o   0.54099
   4  14   3     2140.60     2236.62     46.25 o   0.54894
   6  14   3      285.16      288.22     19.08 o   0.56155
   8  14   3      223.89      163.93     18.86 o   0.57852
  -5  15   3     3337.46     3360.16    141.73 o   0.58849
  -3  15   3     4575.38     4989.63    123.44 o   0.57990
  -1  15   3     8012.37     9033.64    196.42 o   0.57585
   1  15   3    18078.29    20477.06    390.16 o   0.57641
   3  15   3    13858.21    14508.10    313.73 o   0.58159
 -22   0   4    11832.05    11500.51    331.08 o   0.56950
 -20   0   4    17743.83    18165.34    405.02 o   0.51876
 -18   0   4    22173.82    22755.55    415.81 o   0.46823
 -16   0   4     3272.31     3437.43     75.42 o   0.41799
 -14   0   4    59529.04    63309.42   1048.39 o   0.36814
 -12   0   4   164199.95   184880.33   4018.53 o   0.31887
 -10   0   4    12539.94    14653.11    716.07 o   0.27050
  -8   0   4    80807.51    92687.73   2209.69 o   0.22362
  -6   0   4    20701.67    24343.60    594.11 o   0.17939
  -4   0   4    39619.39    52966.57   7185.99 o   0.14035
  -2   0   4   172025.34   183718.02   6175.38 o   0.11206
   0   0   4    89268.50    89224.78   6870.99 o   0.10372
   4   0   4      789.56      939.32     47.71 o   0.15226
   6   0   4   229562.59   237676.81   8894.73 o   0.19341
   8   0   4   110436.23   111610.59   2631.32 o   0.23869
  10   0   4    11582.62    11038.43    179.40 o   0.28615
  12   0   4    30068.50    30235.05    508.46 o   0.33486
  14   0   4     5772.02     5696.50     77.78 o   0.38434
  16   0   4    11786.87    11548.47    194.94 o   0.43434
  18   0   4    34296.08    35541.00    605.63 o   0.48469
  20   0   4    11070.55    10910.12    176.79 o   0.53529
  22   0   4     4253.32     4443.02    268.27 o   0.58608
 -21   1   4     2545.19     2416.54     55.15 o   0.54544
 -19   1   4       81.55       45.47     17.65 o   0.49493
 -17   1   4     3071.04     3342.85     68.80 o   0.44470
 -15   1   4     4908.17     5394.15     98.81 o   0.39484
 -13   1   4      256.83      248.55     11.73 o   0.34551
 -11   1   4     5475.73     5924.56    186.44 o   0.29699
  -9   1   4      379.96      452.07     70.37 o   0.24973
  -7   1   4      103.80      255.80     34.85 o   0.20462
  -5   1   4     1035.85      935.93     12.34 o   0.16346
  -3   1   4    39278.20    40582.92    476.98 o   0.13003
  -1   1   4    16076.22    21074.89   1079.92 o   0.11152
   1   1   4      389.35      577.57     14.88 o   0.11536
   3   1   4    33088.22    28503.06    410.14 o   0.13971
   5   1   4     7548.81     6544.94     39.73 o   0.17628
   7   1   4      628.35      694.58     51.79 o   0.21902
   9   1   4      309.21      179.86     12.97 o   0.26496
  11   1   4     3771.68     3724.47     35.03 o   0.31270
  13   1   4       52.73       45.56      9.11 o   0.36153
  15   1   4       24.11       17.42     11.23 o   0.41105
  17   1   4      753.04      669.38     22.85 o   0.46105
  19   1   4     1231.23     1150.69     27.01 o   0.51138
  21   1   4      815.34      841.33     27.29 o   0.56195
 -22   2   4    19168.62    19110.02    441.70 o   0.57455
 -20   2   4     5339.85     5202.82     87.44 o   0.52431
 -18   2   4    17330.82    18027.23    287.91 o   0.47437
  16  -2  -4    18293.93    18601.30    222.03 o   0.42485
 -14   2   4    21973.02    23435.94    295.78 o   0.37591
 -12   2   4   114444.63   122111.59   2082.68 o   0.32781
 -10   2   4    62008.95    69507.47   1031.14 o   0.28098
  -8   2   4    19808.57    22635.17    704.57 o   0.23619
  -6   2   4     8374.81     8366.20    174.39 o   0.19484
  -4   2   4    84491.48    87421.58   1584.14 o   0.15963
   0   2   4      628.96     1495.68     42.16 o   0.12861
   2   2   4    83176.24    75796.07   1183.68 o   0.14171
   4   2   4    38510.80    36772.34   1017.47 o   0.17019
   6   2   4    57966.43    54046.28    678.79 o   0.20782
   8   2   4    68241.52    67405.16   1314.14 o   0.25051
  10   2   4    77675.26    82012.74   1269.49 o   0.29608
  12   2   4    14442.13    14228.75    113.70 o   0.34338
  14   2   4     5051.38     5668.11     80.97 o   0.39179
  16   2   4    33141.91    34241.76    360.10 o   0.44094
  18   2   4    20299.20    21463.39    249.36 o   0.49061
  20   2   4    12501.98    12564.37    165.96 o   0.54066
 -21   3   4        0.33        3.50     11.97 o   0.55593
 -19   3   4     1692.43     1651.49     51.52 o   0.50648
 -17   3   4     4347.52     4399.10     64.82 o   0.45751
 -15   3   4      366.82      437.54     14.22 o   0.40922
 -13   3   4     2616.20     2724.58     46.65 o   0.36186
 -11   3   4      250.59      241.52     13.06 o   0.31585
  -9   3   4     4465.03     4466.86     45.51 o   0.27190
  -7   3   4    15441.40    18838.72    538.23 o   0.23116
  -5   3   4     3969.86     4176.35     99.66 o   0.19566
  -3   3   4       66.46       66.25     30.04 o   0.16873
  -1   3   4      233.77      162.51     25.28 o   0.15492
   1   3   4    11539.38    11945.16    158.03 o   0.15770
   3   3   4     2538.60     2597.63    164.50 o   0.17630
   5   3   4     6336.70     7282.99    296.46 o   0.20648
   7   3   4     1497.86     1616.53     20.41 o   0.24399
   9   3   4     6564.86     6600.72    104.67 o   0.28595
  11   3   4     2763.76     2311.22     55.50 o   0.33067
  13   3   4     4641.28     4903.87     50.51 o   0.37718
  15   3   4     3832.28     3704.03     57.37 o   0.42488
  17   3   4      599.69      543.07     20.61 o   0.47342
  19   3   4     5558.65     5894.06     87.97 o   0.52256
  21   3   4      869.92      860.16     33.01 o   0.57215
 -22   4   4    15390.15    15568.65    810.84 o   0.58945
 -20   4   4     9684.96     9466.52    162.90 o   0.54059
 -18   4   4    15512.32    15299.05    226.70 o   0.49231
 -16   4   4    30899.01    30239.26    413.36 o   0.44479
 -14   4   4     7098.15     7246.58     87.20 o   0.39831
 -12   4   4    19395.65    18904.39    242.56 o   0.35327
 -10   4   4    26888.01    26345.90    525.26 o   0.31032
  -8   4   4    42299.01    41487.29    628.56 o   0.27043
  -6   4   4    22302.00    23072.32    493.53 o   0.23518
  -4   4   4    72105.21    72906.52   1526.66 o   0.20694
  -2   4   4   128202.75   123452.39   2189.61 o   0.18890
   0   4   4    18188.39    19657.35    359.54 o   0.18408
   2   4   4   109092.64   104563.63   2031.10 o   0.19346
   4   4   4    47561.75    49828.93    588.79 o   0.21520
   6   4   4    60294.30    62433.06   1339.41 o   0.24604
   8   4   4    34965.05    35656.55    581.86 o   0.28302
  10   4   4    52448.55    52238.12    517.73 o   0.32405
  12   4   4    59347.00    58954.16    652.85 o   0.36777
  14   4   4    30709.81    30735.68    319.73 o   0.41333
  16   4   4    56766.31    57577.97    614.23 o   0.46019
  18   4   4    11265.61    11424.80    157.76 o   0.50798
  20   4   4     8487.94     8044.83    128.74 o   0.55647
 -21   5   4      912.44      819.58     42.56 o   0.57636
 -19   5   4     2444.65     2251.21     56.94 o   0.52882
 -17   5   4       37.08       21.31     14.03 o   0.48213
 -15   5   4     2639.94     2079.86     42.23 o   0.43656
 -13   5   4     2619.87     2567.49     40.95 o   0.39251
 -11   5   4      227.14      303.42     13.17 o   0.35056
  -9   5   4     3390.28     3882.56     46.20 o   0.31154
  -7   5   4       17.37       10.68     16.82 o   0.27669
  -5   5   4    38906.04    39667.38    730.12 o   0.24780
  -3   5   4      903.45     1054.68     55.25 o   0.22715
  -1   5   4    27205.65    27585.45    531.64 o   0.21708
   1   5   4    25738.66    29110.31    547.01 o   0.21908
   3   5   4    10230.76    10587.49    114.69 o   0.23283
   5   5   4      214.46      177.35     13.26 o   0.25644
   7   5   4      903.17      843.96     37.36 o   0.28750
   9   5   4      995.92      978.56     34.47 o   0.32387
  11   5   4      419.30      380.52     22.08 o   0.36397
  13   5   4     2395.29     2428.44     46.43 o   0.40668
  15   5   4    21875.00    22315.94    262.75 o   0.45128
  17   5   4      369.92      384.89     18.72 o   0.49724
  19   5   4     1661.91     1668.66     40.49 o   0.54424
 -20   6   4    22126.23    21291.07    481.22 o   0.56670
 -18   6   4    32167.28    30798.86    453.17 o   0.52084
 -16   6   4    16992.84    16352.52    230.85 o   0.47618
 -14   6   4    14299.18    13522.55    206.34 o   0.43308
 -12   6   4    16545.51    15550.38    190.21 o   0.39206
 -10   6   4     2123.20     1831.96     36.08 o   0.35384
  -8   6   4    45503.25    45358.08    617.16 o   0.31943
  -6   6   4    93775.98    93522.93   1331.31 o   0.29020
  -4   6   4    40445.54    38912.86    697.96 o   0.26783
  -2   6   4   103670.96   104893.88   1729.00 o   0.25415
   0   6   4   109343.22   108789.45   1775.33 o   0.25058
   2   6   4    77944.13    80609.52   1230.20 o   0.25755
   4   6   4     9982.54    10797.76    215.76 o   0.27426
   6   6   4    54077.88    53945.38    685.49 o   0.29907
   8   6   4     8670.83     8564.87     96.27 o   0.33016
  10   6   4     7213.76     6970.90    100.51 o   0.36594
  12   6   4    69237.40    67316.66    689.56 o   0.40517
  14   6   4    39414.44    39718.76    461.35 o   0.44694
  16   6   4    22799.43    22598.13    294.49 o   0.49059
  18   6   4     8010.56     7489.60    120.39 o   0.53568
  20   6   4    16578.03    16124.51    381.77 o   0.58187
 -19   7   4      684.36      434.63     23.55 o   0.56066
 -17   7   4      498.32      510.79     33.24 o   0.51685
 -15   7   4      166.73       69.18     16.28 o   0.47463
 -13   7   4     1318.10     1273.98     45.08 o   0.43446
 -11   7   4     8861.44     9032.96    148.68 o   0.39696
  -9   7   4      347.06      363.71     14.87 o   0.36296
  -7   7   4     4879.24     4639.42     65.29 o   0.33354
  -5   7   4      874.01      934.76     28.41 o   0.30999
  -3   7   4     3479.46     3197.39     56.12 o   0.29374
  -1   7   4     1593.90     1515.76     29.68 o   0.28603
   1   7   4     5169.05     5603.19     91.27 o   0.28755
   3   7   4     2482.35     2711.62     52.84 o   0.29816
   5   7   4     9266.42     9047.51    114.35 o   0.31694
   7   7   4      461.89      418.17     12.58 o   0.34256
   9   7   4    10018.04     9677.54    132.12 o   0.37361
  11   7   4       24.16       44.91     13.91 o   0.40885
  13   7   4      744.95      643.94     21.20 o   0.44730
  15   7   4      891.11      746.70     25.10 o   0.48820
  17   7   4      690.74      591.91     25.62 o   0.53098
  19   7   4      138.01      120.27     22.95 o   0.57522
 -18   8   4    21240.72    19810.28    394.81 o   0.55834
 -16   8   4    22449.77    21939.33    344.74 o   0.51693
 -14   8   4    10114.41     9587.67    158.30 o   0.47752
 -12   8   4     2167.92     2230.85     61.63 o   0.44066
 -10   8   4     7452.63     7267.62     99.72 o   0.40703
  -8   8   4     6375.22     6054.94     86.31 o   0.37750
  -6   8   4    30678.56    29547.78    351.25 o   0.35311
  -4   8   4    57655.96    54832.86    622.76 o   0.33497
  -2   8   4    45047.94    43926.72    481.89 o   0.32413
   0   8   4    23673.56    22481.39    259.70 o   0.32134
   2   8   4    96044.13    96190.08   1089.45 o   0.32681
   4   8   4    29647.56    29416.05    315.59 o   0.34013
   6   8   4    14459.27    13578.34    134.99 o   0.36043
   8   8   4     7282.28     6582.37     92.63 o   0.38662
  10   8   4    36272.99    34315.41    401.55 o   0.41759
  12   8   4    44462.98    43312.81    506.34 o   0.45236
  14   8   4    21042.54    20776.65    338.30 o   0.49012
  16   8   4    18774.12    18171.15    271.34 o   0.53024
  18   8   4     8581.69     7822.23    200.26 o   0.57221
 -17   9   4        5.35        7.62     18.26 o   0.55981
 -15   9   4      484.23      409.50     25.61 o   0.52108
 -13   9   4       70.24       39.65     14.85 o   0.48478
 -11   9   4     2545.48     2137.31     46.29 o   0.45148
  -9   9   4     1053.21      899.44     25.57 o   0.42189
  -7   9   4    15744.26    15309.47    201.02 o   0.39686
  -5   9   4     8720.27     8281.11     95.69 o   0.37729
  -3   9   4      137.89       99.13     10.29 o   0.36405
  -1   9   4      425.52      396.73     15.17 o   0.35786
   1   9   4     3322.21     3266.71     44.86 o   0.35908
   3   9   4      341.61      338.37     16.55 o   0.36763
   5   9   4     8106.71     8458.98    112.56 o   0.38302
   7   9   4     1502.85     1314.93     35.35 o   0.40447
   9   9   4     8315.00     7728.38     97.70 o   0.43108
  11   9   4     3102.41     3046.60     62.56 o   0.46196
  13   9   4      903.52      967.18     40.52 o   0.49632
  15   9   4       39.17       59.08     16.17 o   0.53347
  17   9   4      277.51      169.68     22.54 o   0.57288
 -16  10   4    23522.31    23213.90    579.41 o   0.56502
 -14  10   4    10001.39     9822.70    216.53 o   0.52921
 -12  10   4     6951.71     6798.16    143.70 o   0.49620
 -10  10   4    20784.40    20170.15    357.47 o   0.46659
  -8  10   4    11226.61    10750.42    148.68 o   0.44107
  -6  10   4    41668.68    40308.44    462.15 o   0.42038
  -4  10   4    15670.34    15054.00    180.73 o   0.40526
  -2  10   4    10771.92    10064.62    104.25 o   0.39635
   0  10   4    14948.66    15052.38    160.10 o   0.39407
   2  10   4    42066.52    41888.10    417.83 o   0.39854
   4  10   4    47703.05    48465.50    453.98 o   0.40954
   6  10   4     9719.07     9313.79    141.04 o   0.42655
   8  10   4     1378.80     1124.07     27.25 o   0.44890
  10  10   4    41851.33    41806.11    525.44 o   0.47583
  12  10   4    17709.81    17307.66    288.14 o   0.50662
  14  10   4    13885.24    13491.72    207.33 o   0.54061
  16  10   4    11207.23    10820.08    284.61 o   0.57722
 -15  11   4     1295.53     1300.78     66.27 o   0.57388
 -13  11   4      454.69      457.63     35.05 o   0.54113
 -11  11   4        1.16       16.56     20.11 o   0.51151
  -9  11   4      163.31      178.54     20.79 o   0.48560
  -7  11   4      808.20      736.84     27.06 o   0.46402
  -5  11   4      350.39      235.86     21.15 o   0.44739
  -3  11   4      403.95      342.23     14.30 o   0.43629
  -1  11   4     1200.05     1134.83     32.68 o   0.43114
   1  11   4    13379.99    13935.59    152.15 o   0.43215
   3  11   4     1000.41     1147.62     35.64 o   0.43928
   5  11   4      820.18      709.51     34.05 o   0.45223
   7  11   4       22.35        5.03     15.51 o   0.47054
   9  11   4      446.67      396.05     18.96 o   0.49361
  11  11   4     1243.98     1400.91     42.18 o   0.52079
  13  11   4      602.73      546.45     19.25 o   0.55149
  15  11   4      705.75      603.27     45.79 o   0.58515
 -14  12   4    18104.47    17934.08    606.36 o   0.58622
 -12  12   4    14832.77    15853.12    342.89 o   0.55660
 -10  12   4    14435.52    14353.00    267.87 o   0.53038
  -8  12   4    16714.51    16699.14    254.49 o   0.50807
  -6  12   4    29169.63    29531.65    436.48 o   0.49022
  -4  12   4    17938.80    17271.21    194.43 o   0.47732
  -2  12   4     5429.64     5214.90     82.48 o   0.46978
   0  12   4    12085.66    12922.61    151.28 o   0.46786
   2  12   4    23275.41    22567.10    250.86 o   0.47163
   4  12   4    19164.59    20610.01    274.49 o   0.48095
   6  12   4    21011.78    21173.46    239.39 o   0.49552
   8  12   4     8598.38     9231.95    143.34 o   0.51488
  10  12   4    14522.99    15142.21    217.87 o   0.53853
  12  12   4    14301.26    13942.25    253.07 o   0.56592
 -11  13   4      996.60     1065.30     51.38 o   0.57534
  -9  13   4     1192.49     1093.75     38.78 o   0.55244
  -7  13   4      469.82      451.70     25.12 o   0.53357
  -5  13   4     1535.21     1703.47     39.39 o   0.51917
  -3  13   4       11.39       19.02     16.70 o   0.50963
  -1  13   4      453.50      447.53     26.34 o   0.50523
   1  13   4     3714.10     3586.28     60.74 o   0.50609
   3  13   4      543.40      560.32     26.52 o   0.51219
   5  13   4       27.34       10.68     12.73 o   0.52335
   7  13   4      152.06      149.83     17.21 o   0.53925
   9  13   4      236.58      226.09     16.97 o   0.55949
  11  13   4      679.62      727.18     44.75 o   0.58361
  -8  14   4    11945.24    12934.80    362.49 o   0.57732
  -6  14   4     7478.20     7334.16    143.28 o   0.56167
  -4  14   4     5237.02     5677.33    122.46 o   0.55045
  -2  14   4     6058.78     5682.77     87.00 o   0.54392
   0  14   4     8335.12     8880.11    135.12 o   0.54226
   2  14   4    10808.10    10946.14    156.35 o   0.54552
   4  14   4    15989.32    16975.27    221.38 o   0.55360
   6  14   4    15364.80    16623.29    280.99 o   0.56630
   8  14   4    16093.58    17023.15    429.79 o   0.58332
  -3  15   4       32.56       71.89     26.15 o   0.58367
  -1  15   4       17.30       31.54     19.16 o   0.57982
   1  15   4        3.83       18.51     19.34 o   0.58058
 -21   1   5    12900.87    12425.29    236.10 o   0.54888
 -19   1   5    13312.19    13870.17    231.45 o   0.49894
 -17   1   5    12338.71    12908.71    213.92 o   0.44940
 -15   1   5     8506.66     8721.58    131.72 o   0.40039
 -13   1   5    50787.95    57007.38    745.51 o   0.35216
 -11   1   5    90840.70   103206.99   2002.89 o   0.30505
  -9   1   5   126342.91   145885.39   3520.38 o   0.25969
  -7   1   5     5094.84     7002.89    175.91 o   0.21717
  -5   1   5   133451.50   165570.50   5864.57 o   0.17951
  -3   1   5   107338.16   122805.73   3957.75 o   0.15044
  -1   1   5    81223.57    84564.26   2641.38 o   0.13557
   1   1   5    15177.34    14893.36    342.00 o   0.13953
   3   1   5   115049.32   100461.36   1718.47 o   0.16093
   5   1   5   138744.59   131656.48   2638.71 o   0.19409
   7   1   5    76664.78    77684.72   1480.31 o   0.23406
   9   1   5   108576.91   107919.20   1690.17 o   0.27791
  11   1   5    39996.82    41423.58    493.74 o   0.32409
  13   1   5    10550.42    10716.44    106.37 o   0.37171
  15   1   5    30492.56    31945.87    331.77 o   0.42029
  17   1   5     5221.32     5261.51     76.76 o   0.46954
  19   1   5    16820.77    17702.01    209.55 o   0.51926
  21   1   5      940.57      893.75     31.86 o   0.56932
 -22   2   5      245.54      239.10     28.87 o   0.57773
 -20   2   5        5.69        6.39     12.45 o   0.52799
 -18   2   5       19.65       41.03     14.86 o   0.47866
 -16   2   5     2143.37     2217.29     48.22 o   0.42989
 -14   2   5      441.56      432.91     16.53 o   0.38188
 -12   2   5      314.92      482.18     25.70 o   0.33497
 -10   2   5     8879.24    10542.09    161.44 o   0.28968
  -8   2   5    15069.52    18348.22    441.52 o   0.24692
  -6   2   5    44284.89    52309.73    904.76 o   0.20823
   4  -2  -5    55321.93    65628.35   2366.45 o   0.17634
  -2   2   5     3294.43     3959.97    222.27 o   0.15548
   0   2   5    38649.70    37055.23    556.27 o   0.15031
   2   2   5    32819.76    32349.66    524.35 o   0.16233
   4   2   5      142.98      127.22     17.50 o   0.18829
   6   2   5       74.14      148.08     19.17 o   0.22337
   8   2   5     5460.23     5560.16    128.19 o   0.26396
  10   2   5     1359.24     1294.89     24.36 o   0.30790
  12   2   5        0.95       25.90      9.53 o   0.35393
  14   2   5    10042.95    10427.16    107.13 o   0.40134
  16   2   5     2839.54     2881.31     47.79 o   0.44969
  18   2   5      305.10      336.74     16.91 o   0.49871
  20   2   5     3671.52     3708.25     65.21 o   0.54822
 -21   3   5    11519.22    10975.50    223.76 o   0.55931
 -19   3   5    33781.49    34608.82    554.44 o   0.51040
 -17   3   5     2688.70     2997.57     48.17 o   0.46208
 -15   3   5    18491.91    19327.34    252.19 o   0.41458
 -13   3   5    73807.48    74035.02    962.45 o   0.36821
 -11   3   5    42257.44    44558.40    582.33 o   0.32345
  -9   3   5    48344.55    55466.28   1261.61 o   0.28107
  -7   3   5    17957.01    17274.97    397.25 o   0.24233
  -5   3   5   165900.69   186282.00   5702.21 o   0.20926
  -3   3   5    45674.41    51439.69   1751.08 o   0.18492
  -1   3   5   153053.48   144761.69   2373.01 o   0.17304
   1   3   5    83140.51    76436.84   1319.88 o   0.17616
   3   3   5      318.40      747.66     41.67 o   0.19355
   5   3   5   127787.63   126412.87   1968.31 o   0.22188
   7   3   5    96595.61    95738.01   1673.99 o   0.25757
   9   3   5    51123.87    48961.28    734.91 o   0.29799
  11   3   5    43703.50    43927.43    378.30 o   0.34146
  13   3   5    27297.71    27443.58    297.52 o   0.38695
  15   3   5    20533.87    20935.24    224.46 o   0.43383
  17   3   5     8878.70     8904.99    110.17 o   0.48169
  19   3   5    26715.75    27473.88    370.61 o   0.53027
  21   3   5     5093.74     4684.07    111.31 o   0.57939
 -20   4   5      167.31      111.11     13.44 o   0.54416
 -18   4   5     9344.01     9295.18    125.82 o   0.49645
 -16   4   5      270.09      272.36     14.56 o   0.44961
 -14   4   5      111.89       55.49     12.19 o   0.40395
 -12   4   5     1016.26      801.04     15.66 o   0.35993
 -10   4   5     1682.20     1596.42     79.18 o   0.31821
  -8   4   5     1964.20     2611.64     42.51 o   0.27984
  -6   4   5    46432.40    51104.27   1148.91 o   0.24639
  -4   4   5     4352.03     4804.82     52.84 o   0.22009
  -2   4   5    10953.93    11709.44    343.93 o   0.20376
   0   4   5      196.76      118.91     18.27 o   0.19984
   2   4   5    18664.42    18909.79    407.78 o   0.20903
   4   4   5    11052.21    11930.67    373.96 o   0.22977
   6   4   5      653.41      844.82     14.73 o   0.25930
   8   4   5    10166.00     9847.94    158.26 o   0.29499
  10   4   5     1080.15     1056.46     34.54 o   0.33488
  12   4   5     5587.65     5266.75     50.51 o   0.37764
  14   4   5     8812.50     8730.03    121.37 o   0.42240
  16   4   5        9.37        3.09     12.12 o   0.46858
  18   4   5      285.40      235.87     18.85 o   0.51581
  20   4   5     3109.93     2981.35     64.14 o   0.56382
 -21   5   5    15203.16    14387.04    385.30 o   0.57961
 -19   5   5    19940.80    18740.95    308.94 o   0.53257
 -17   5   5    21189.88    20666.18    315.79 o   0.48646
 -15   5   5    27040.44    26111.75    330.04 o   0.44159
 -13   5   5    12711.15    11705.59    149.74 o   0.39838
 -11   5   5     6510.11     6049.97    121.29 o   0.35741
  -9   5   5    53459.77    54288.48    639.43 o   0.31957
  -7   5   5    21664.77    23181.86    397.80 o   0.28609
  -5   5   5    76125.45    76755.63   1798.59 o   0.25868
  -3   5   5    57212.29    56156.65    845.05 o   0.23942
  -1   5   5    66604.25    65328.98   1214.62 o   0.23036
   1   5   5   117621.52   115542.38   2233.13 o   0.23272
   3   5   5    28310.42    28178.63    320.10 o   0.24614
   5   5   5    41480.76    41788.49    924.01 o   0.26899
   7   5   5    10609.71    10412.35    125.74 o   0.29912
   9   5   5    33928.18    31880.98    314.98 o   0.33455
  11   5   5     6217.36     6101.95     94.29 o   0.37379
  13   5   5    16422.77    16276.22    158.22 o   0.41576
  15   5   5    30139.71    29697.65    343.78 o   0.45971
  17   5   5    10408.46    10392.06    145.44 o   0.50513
  19   5   5     8317.22     8305.03    123.65 o   0.55165
 -20   6   5      171.25       61.19     17.54 o   0.57011
 -18   6   5     8621.05     8200.05    165.41 o   0.52476
 -16   6   5     2554.00     2076.36     55.32 o   0.48068
 -14   6   5       41.20        8.03     12.54 o   0.43827
 -12   6   5     1121.86      914.71     37.28 o   0.39806
 -10   6   5     1110.96     1162.19     13.92 o   0.36079
  -8   6   5     1115.03     1095.74     46.46 o   0.32744
  -6   6   5    10118.16    10426.20    150.26 o   0.29935
  -4   6   5       78.94      115.43     18.66 o   0.27812
  -2   6   5        4.02        8.32     27.93 o   0.26538
   0   6   5      181.07      106.96     14.94 o   0.26238
   2   6   5    23884.26    25705.86    304.42 o   0.26945
   4   6   5    22216.74    23530.66    195.43 o   0.28584
   6   6   5      212.31      250.87     31.03 o   0.31007
   8   6   5      193.26      187.43     12.48 o   0.34048
  10   6   5      184.26      165.58     19.96 o   0.37557
  12   6   5      250.23      193.42     23.35 o   0.41415
  14   6   5     2122.33     1821.55     32.12 o   0.45533
  16   6   5        2.16        4.09     11.23 o   0.49847
  18   6   5     1243.45     1092.00     28.52 o   0.54311
 -20  -6  -5      802.91      934.42     99.47 o   0.58889
 -19   7   5    13991.76    14060.76    277.53 o   0.56420
 -17   7   5    42135.78    39124.80    653.22 o   0.52090
 -15   7   5    12988.82    12634.23    214.84 o   0.47926
 -13   7   5     6959.51     6500.29    124.20 o   0.43976
 -11   7   5     2435.26     2354.48     36.82 o   0.40303
  -9   7   5    28716.63    27839.32    396.94 o   0.36988
  -7   7   5    22971.32    22853.13    264.40 o   0.34138
  -5   7   5    53730.70    50678.52    587.88 o   0.31875
  -3   7   5    68660.48    64988.90   1124.04 o   0.30333
  -1   7   5    61796.11    60228.31    697.13 o   0.29624
   1   7   5    44547.21    41045.61    481.57 o   0.29807
   3   7   5    90091.23    91315.02   1381.62 o   0.30867
   5   7   5    29418.73    28626.79    241.55 o   0.32718
   7   7   5      296.28      396.46     18.69 o   0.35236
   9   7   5    26955.36    25560.87    304.56 o   0.38290
  11   7   5    30150.91    28966.70    297.02 o   0.41762
  13   7   5    25980.63    25268.36    354.86 o   0.45557
  15   7   5    15954.06    15908.63    205.51 o   0.49601
  17   7   5    10415.33    10347.73    158.15 o   0.53837
  19   7   5    13530.63    14531.66    510.88 o   0.58224
 -18   8   5        6.75        0.00     16.35 o   0.56200
 -16   8   5      626.88      611.38     31.83 o   0.52108
 -14   8   5       28.42       53.06     16.04 o   0.48224
 -12   8   5      210.49      188.95     22.56 o   0.44601
 -10   8   5      167.41      183.14     12.19 o   0.41308
  -8   8   5     4561.17     4410.67     53.76 o   0.38430
  -6   8   5     5173.13     4975.08     59.74 o   0.36067
  -4   8   5     1891.13     1781.13     60.45 o   0.34325
  -2   8   5     8176.84     7962.54     61.02 o   0.33301
   0   8   5     1110.14     1084.46     28.18 o   0.33063
   2   8   5       15.70       66.02     18.22 o   0.33626
   4   8   5     1515.20     1454.16     54.40 o   0.34953
   6   8   5      835.46      805.13     31.77 o   0.36962
   8   8   5     6565.26     6572.94     78.26 o   0.39547
  10   8   5    12887.68    12520.33    137.26 o   0.42606
  12   8   5      391.30      476.02     16.33 o   0.46042
  14   8   5     2903.44     2871.68     61.60 o   0.49779
  16   8   5      242.97      180.82     15.65 o   0.53754
  18   8   5      141.77      120.09     32.34 o   0.57917
 -17   9   5    21443.97    20087.04    403.70 o   0.56355
 -15   9   5    14043.83    13446.15    266.06 o   0.52530
 -13   9   5    14971.09    14428.73    261.55 o   0.48953
 -11   9   5     7293.28     6869.73    150.63 o   0.45682
  -9   9   5    49959.45    47888.58    589.48 o   0.42786
  -7   9   5    38665.07    36930.26    443.50 o   0.40347
  -5   9   5    88852.06    84562.08   1002.17 o   0.38452
  -3   9   5    15724.14    15035.56    120.02 o   0.37183
  -1   9   5    34795.11    33760.33    385.62 o   0.36607
   1   9   5    56435.98    54166.09    541.45 o   0.36755
   3   9   5    28370.92    28554.19    236.97 o   0.37620
   5   9   5    25037.47    24418.75    320.83 o   0.39153
   7   9   5    12094.57    11501.98    122.97 o   0.41281
   9   9   5     1059.94      953.23     23.34 o   0.43916
  11   9   5    39838.66    39062.49    528.37 o   0.46974
  13   9   5    33767.86    33391.96    424.62 o   0.50378
  15   9   5     9289.00     9721.72    153.25 o   0.54062
  17   9   5     4281.11     4279.96    142.10 o   0.57974
 -16  10   5      355.52      323.99     28.12 o   0.56882
 -14  10   5      412.28      367.24     26.20 o   0.53347
 -12  10   5        0.52       14.49     15.00 o   0.50096
 -10  10   5      696.81      630.60     37.40 o   0.47188
  -8  10   5     1316.62     1264.91     48.07 o   0.44690
  -6  10   5       52.43       77.17     17.10 o   0.42675
  -4  10   5     3652.29     3524.27     40.47 o   0.41213
  -2  10   5     1129.47     1024.40     15.61 o   0.40364
   0  10   5     2969.13     2811.16     46.12 o   0.40168
   2  10   5       46.48       45.40     12.27 o   0.40633
   4  10   5     9913.38     9729.17     84.32 o   0.41738
   6  10   5       38.87       55.84     12.57 o   0.43434
   8  10   5      100.32      117.85     16.97 o   0.45654
  10  10   5     2936.11     2949.12     65.76 o   0.48328
  12  10   5      924.21      865.21     23.51 o   0.51383
  14  10   5      850.10      848.44     29.80 o   0.54757
  16  10   5      487.73      406.56     36.32 o   0.58393
 -15  11   5     6761.74     5997.14    185.87 o   0.57772
 -13  11   5     8068.70     8016.57    191.59 o   0.54540
 -11  11   5    11798.86    11578.70    254.12 o   0.51624
  -9  11   5    27580.15    26566.36    464.27 o   0.49080
  -7  11   5    12930.85    12525.04    177.32 o   0.46969
  -5  11   5    25103.41    24078.69    295.17 o   0.45351
  -3  11   5    12586.16    12880.72    179.06 o   0.44280
  -1  11   5    13059.98    12500.38    132.21 o   0.43798
   1  11   5    15207.35    15498.09    168.92 o   0.43922
   3  11   5    37171.68    36953.67    420.75 o   0.44648
   5  11   5    17035.35    15529.67    165.99 o   0.45947
   7  11   5    20844.38    20928.87    263.10 o   0.47773
   9  11   5    12651.32    12772.65    185.43 o   0.50068
  11  11   5    28967.10    29171.10    404.52 o   0.52771
  13  11   5    12747.23    13247.56    219.98 o   0.55822
 -15 -11  -5     3868.92     3924.57    232.10 o   0.59168
 -14  12   5      101.37      159.06     30.10 o   0.59007
 -12  12   5       49.67       97.11     20.49 o   0.56085
 -10  12   5      360.32      277.86     21.68 o   0.53504
  -8  12   5      456.00      454.42     23.60 o   0.51315
  -6  12   5      394.84      398.65     22.95 o   0.49569
  -4  12   5     6845.09     6947.68    125.58 o   0.48316
  -2  12   5      172.02      127.72     21.87 o   0.47595
   0  12   5      460.31      444.55     18.75 o   0.47428
   2  12   5       78.85      141.10     13.34 o   0.47823
   4  12   5     1038.47     1187.35     38.47 o   0.48765
   6  12   5      515.19      470.27     23.66 o   0.50224
   8  12   5      703.30      602.22     20.64 o   0.52156
  10  12   5      902.69      825.94     31.27 o   0.54512
  12  12   5       82.16       70.28     18.61 o   0.57238
 -11  13   5    17908.92    18082.93    515.88 o   0.57955
  -9  13   5    17799.09    18041.74    414.70 o   0.55701
  -7  13   5    16051.75    16946.93    297.50 o   0.53850
  -5  13   5     9720.76     9635.53    163.54 o   0.52445
  -3  13   5    15884.74    16275.09    214.24 o   0.51522
  -1  13   5     9273.08     9449.51    141.41 o   0.51108
   1  13   5     3515.03     3929.35     67.07 o   0.51214
   3  13   5    25535.39    26465.30    320.62 o   0.51838
   5  13   5    13448.46    14185.41    193.27 o   0.52961
   7  13   5    16071.96    16943.84    226.05 o   0.54553
   9  13   5    22493.08    23625.07    394.19 o   0.56574
  11  13   5    16725.87    18006.37    695.37 o   0.58979
  -8  14   5        9.43       40.55     25.05 o   0.58179
  -6  14   5      501.75      394.87     24.30 o   0.56645
  -4  14   5      574.48      501.85     26.26 o   0.55552
  -2  14   5       23.31       25.51     15.71 o   0.54926
   0  14   5      716.54      773.59     29.85 o   0.54781
   2  14   5     2373.39     2329.10     45.82 o   0.55124
   4  14   5      719.79      667.70     23.62 o   0.55943
   6  14   5      246.70      190.38     19.44 o   0.57219
   8  14   5     5546.15     6897.70    296.21 o   0.58923
  -3  15   5     3491.25     3987.87    232.10 o   0.58855
  -1  15   5     5763.26     6264.19    232.80 o   0.58493
   1  15   5     5435.13     6329.85    245.02 o   0.58586
 -22   0   6    23839.78    23285.33    841.97 o   0.57705
 -20   0   6    27416.88    27231.57    636.62 o   0.52745
 -18   0   6     1037.13     1006.23     64.85 o   0.47830
 -16   0   6    19482.46    20668.76    376.49 o   0.42974
 -14   0   6     6451.24     7241.73    152.61 o   0.38200
 -12   0   6   130428.38   144414.16   3277.90 o   0.33543
 -10   0   6    32946.21    37335.00    756.12 o   0.29059
  -8   0   6    38538.59    48947.56   1617.26 o   0.24842
  -6   0   6   123537.48   145027.14   8585.61 o   0.21053
  -4   0   6    10279.57    11324.39     65.74 o   0.17966
  -2   0   6   102293.74   112861.08   4703.99 o   0.15991
   0   0   6   180970.41   161870.56   5801.08 o   0.15559
   2   0   6    35815.64    34693.73   1285.12 o   0.16788
   4   0   6   210950.53   195530.31   7516.06 o   0.19366
   6   0   6   285322.34   275846.91  13693.78 o   0.22839
   8   0   6   193946.45   193003.58   4961.01 o   0.26863
  10   0   6     8172.41     8197.14    254.40 o   0.31226
  12   0   6    41144.95    41906.04    540.72 o   0.35804
  14   0   6    33688.19    35372.82    540.49 o   0.40523
  16   0   6    16523.79    17190.71    285.41 o   0.45341
  18   0   6     5548.50     5687.79    106.37 o   0.50228
  20   0   6    11651.12    11829.64    260.76 o   0.55167
 -21   1   6      167.18      193.30     19.50 o   0.55351
 -19   1   6       45.14       53.19     17.55 o   0.50425
 -17   1   6      643.85      574.89     29.65 o   0.45552
 -15   1   6        7.44       38.37     12.46 o   0.40753
 -13   1   6     2023.24     2463.93     35.01 o   0.36055
 -11   1   6     2402.64     2535.00     30.30 o   0.31505
  -9   1   6      191.99      334.79     54.33 o   0.27176
  -7   1   6    13245.44    16490.89    313.98 o   0.23194
  -5   1   6     1413.81     2068.98    165.48 o   0.19768
  -3   1   6      361.68      131.37     62.28 o   0.17234
  -1   1   6     3788.11     4336.16    166.94 o   0.16021
   1   1   6    43245.77    39490.80    588.54 o   0.16424
   3   1   6       29.92       21.01     32.91 o   0.18336
   5   1   6      269.28      270.67     15.01 o   0.21357
   7   1   6      740.52      409.64     20.60 o   0.25088
   9   1   6      201.77      166.71     35.05 o   0.29260
  11   1   6     2666.76     2938.27     68.96 o   0.33708
  13   1   6     2521.60     2765.58     34.79 o   0.38338
  15   1   6        1.92       19.02     12.29 o   0.43090
  17   1   6      588.89      474.82     23.41 o   0.47928
  19   1   6     1230.04     1216.65     25.68 o   0.52829
  21   1   6     1121.46     1091.37     34.92 o   0.57776
 -22   2   6    20017.92    18717.47    541.57 o   0.58204
 -20   2   6    11680.12    11924.21    225.32 o   0.53291
 -18   2   6     4528.82     4558.00     81.47 o   0.48431
 -16   2   6    27511.10    29434.52    447.79 o   0.43642
 -14   2   6    13007.45    13314.83    186.59 o   0.38949
 -12   2   6    98144.95   107355.65   1401.59 o   0.34394
 -10   2   6    91332.30   107643.42   2475.15 o   0.30037
  -8   2   6    72247.13    86020.09   1704.83 o   0.25979
  -6   2   6    41568.59    44650.31    777.96 o   0.22384
  -4   2   6   155824.66   182115.92   8845.48 o   0.19509
  -2   2   6   204513.00   205677.80   4767.62 o   0.17707
   0   2   6     6569.97     6742.27    114.33 o   0.17317
   2   2   6    26230.21    23460.88    589.74 o   0.18430
   4   2   6   100631.39    93641.96   1229.19 o   0.20805
   6   2   6    30385.27    29518.86    639.49 o   0.24072
   8   2   6   109977.66   108860.52   1914.40 o   0.27919
  10   2   6    10282.84     9953.12     83.94 o   0.32138
  12   2   6    29078.07    29267.30    317.76 o   0.36602
  14   2   6     8268.07     8597.53     97.75 o   0.41231
  16   2   6    15795.83    16131.31    181.65 o   0.45974
  18   2   6     9459.18     9806.20    134.45 o   0.50801
  20   2   6     3325.76     3212.22     55.11 o   0.55688
 -21   3   6        5.54        3.01     15.62 o   0.56386
 -19   3   6      788.68      670.92     26.72 o   0.51559
 -17   3   6       33.70       33.37     15.05 o   0.46804
 -15   3   6     1371.86     1312.65     29.82 o   0.42148
 -13   3   6     1670.34     1890.58     37.66 o   0.37624
 -11   3   6    11374.38    12625.98    244.73 o   0.33289
  -9   3   6      963.93     1281.98     90.16 o   0.29226
  -7   3   6       63.18      139.87     13.63 o   0.25565
  -5   3   6    23536.11    26283.29    392.94 o   0.22503
  -3   3   6    13669.82    15150.94    486.76 o   0.20314
  -1   3   6      448.00      551.29     25.89 o   0.19295
   1   3   6     3397.50     3479.21    140.83 o   0.19631
   3   3   6     1037.89     1593.49    139.09 o   0.21257
   5   3   6       14.15       15.11     41.02 o   0.23911
   7   3   6     2972.45     3084.36     60.76 o   0.27295
   9   3   6    17535.25    17713.86    199.26 o   0.31173
  11   3   6     7828.78     8310.20     71.01 o   0.35382
  13   3   6     6277.08     6276.69     79.66 o   0.39817
  15   3   6     1035.21      904.68     26.25 o   0.44412
  17   3   6        2.01        3.40     11.90 o   0.49120
  19   3   6     2485.74     2583.59     46.75 o   0.53912
 -21  -3  -6      221.19      229.08     45.21 o   0.58768
 -20   4   6    16149.00    15628.05    288.75 o   0.54894
 -18   4   6    10209.71     9968.90    178.87 o   0.50189
 -16   4   6    31888.46    33379.99    409.14 o   0.45585
 -14   4   6    16057.23    16327.44    218.94 o   0.41116
 -12   4   6    29837.25    31918.30    446.30 o   0.36829
 -10   4   6    52763.91    55491.80    687.45 o   0.32797
  -8   4   6    38436.01    42458.32    916.19 o   0.29127
  -6   4   6    49547.55    51784.07   1194.40 o   0.25971
  -4   4   6    43533.77    40813.92    697.57 o   0.23538
  -2   4   6    75265.12    73228.65   1542.78 o   0.22067
   0   4   6     4975.25     4082.91    108.27 o   0.21756
   2   4   6    74510.43    73768.96    923.27 o   0.22652
   4   4   6    68308.51    66997.16   1564.94 o   0.24623
   6   4   6    13973.76    13547.76    187.37 o   0.27439
   8   4   6    31045.19    30285.17    403.50 o   0.30869
  10   4   6    10536.63    10134.55    138.87 o   0.34732
  12   4   6    29926.05    28668.42    269.06 o   0.38899
  14   4   6     8148.86     8183.15    103.15 o   0.43283
  16   4   6    29071.45    30176.33    355.30 o   0.47823
  18   4   6    15745.90    16375.06    217.96 o   0.52480
  20   4   6     4186.52     4204.52    102.96 o   0.57224
 -21   5   6      225.46      170.89     27.32 o   0.58401
 -19   5   6      809.77      661.44     28.65 o   0.53755
 -17   5   6      830.56      626.51     30.04 o   0.49213
 -15   5   6      468.59      555.16     27.40 o   0.44807
 -13   5   6     1808.84     1498.92     38.41 o   0.40581
 -11   5   6     5037.94     5016.85     67.63 o   0.36598
  -9   5   6    10677.74    11488.88    223.36 o   0.32946
  -7   5   6      326.50      448.94     19.37 o   0.29746
  -5   5   6    31477.66    31954.80    745.99 o   0.27160
  -3   5   6     3766.04     3214.43     48.41 o   0.25375
  -1   5   6    20614.82    20254.08    332.81 o   0.24567
   1   5   6     3691.25     3629.92    115.05 o   0.24832
   3   5   6      182.29      287.28     52.76 o   0.26136
   5   5   6      646.80      482.00     10.64 o   0.28337
   7   5   6      591.86      534.67     18.86 o   0.31246
   9   5   6     9489.12     9219.86    126.96 o   0.34684
  11   5   6       22.40       30.17     10.18 o   0.38512
  13   5   6      538.08      466.22     19.07 o   0.42623
  15   5   6     8380.97     8265.82    111.16 o   0.46943
  17   5   6        8.87        7.79     11.93 o   0.51420
  19   5   6     6464.42     6672.86    124.20 o   0.56016
 -20   6   6    28464.38    27230.67    654.98 o   0.57467
 -18   6   6    25876.34    24509.64    420.08 o   0.52991
 -16   6   6    26725.69    26166.42    432.83 o   0.48653
 -14   6   6    27079.88    26046.49    374.74 o   0.44492
 -12   6   6    34454.11    32835.32    441.00 o   0.40564
 -10   6   6    11589.28    11559.46    172.29 o   0.36942
  -8   6   6    17344.59    17417.91    232.94 o   0.33726
  -6   6   6    72320.88    70848.30   1015.04 o   0.31041
  -4   6   6     1824.42     1670.23     59.12 o   0.29036
  -2   6   6    32650.30    29187.61    454.23 o   0.27858
   0   6   6    64884.26    63511.48   1062.31 o   0.27612
   2   6   6    51489.68    48794.46    798.65 o   0.28323
   4   6   6    31171.36    30277.84    338.80 o   0.29922
   6   6   6    22297.96    21460.58    247.17 o   0.32279
   8   6   6    17108.10    16311.50    186.66 o   0.35242
  10   6   6     1276.26     1331.11     26.74 o   0.38670
  12   6   6    29631.69    28760.65    327.43 o   0.42453
  14   6   6    13923.07    14195.02    190.23 o   0.46502
  16   6   6     9789.84     9566.19    138.50 o   0.50756
  18   6   6    15118.96    15522.00    247.67 o   0.55165
 -19   7   6     3672.74     3570.09    107.06 o   0.56890
 -17   7   6      156.13       76.87     17.50 o   0.52619
 -15   7   6     3152.51     3074.75     78.44 o   0.48524
 -13   7   6     1226.62     1197.91     33.62 o   0.44651
 -11   7   6     5176.46     4977.95     75.29 o   0.41065
  -9   7   6     1440.28     1329.79     31.15 o   0.37846
  -7   7   6    13081.43    13106.57    151.05 o   0.35096
  -5   7   6      154.71      145.83     15.74 o   0.32933
  -3   7   6     5675.81     5497.12    120.76 o   0.31477
  -1   7   6     2168.84     1931.66     48.41 o   0.30829
   1   7   6     5241.77     5419.02     79.30 o   0.31040
   3   7   6       73.70       39.49     11.73 o   0.32093
   5   7   6     4613.19     4791.96     61.90 o   0.33910
   7   7   6     3015.26     2896.78     38.09 o   0.36376
   9   7   6     3412.14     3582.44     48.75 o   0.39369
  11   7   6      315.16      260.03     17.91 o   0.42779
  13   7   6      513.03      421.32     19.50 o   0.46514
  15   7   6      306.87      186.35     16.92 o   0.50503
  17   7   6      922.66      857.15     31.99 o   0.54689
 -19  -7  -6      813.94      732.47     84.40 o   0.59031
 -18   8   6    23522.26    21218.90    409.39 o   0.56681
 -16   8   6    45520.26    42839.87    713.37 o   0.52648
 -14   8   6    12443.29    11841.69    259.67 o   0.48829
 -12   8   6    16276.43    15345.23    238.45 o   0.45279
 -10   8   6    29690.40    29033.20    403.56 o   0.42065
  -8   8   6    17753.02    17466.94    237.82 o   0.39270
  -6   8   6    14043.56    13589.08    158.69 o   0.36990
  -4   8   6    27090.34    25430.25    285.02 o   0.35324
  -2   8   6    32757.21    30759.58    360.71 o   0.34362
   0   8   6    49427.75    48584.38    466.90 o   0.34163
   2   8   6    59354.33    57593.68    559.41 o   0.34740
   4   8   6    43240.52    42992.15    434.33 o   0.36056
   6   8   6     7870.68     7932.03    103.02 o   0.38035
   8   8   6    13852.80    13570.16    151.60 o   0.40579
  10   8   6     9237.71     9166.07    116.78 o   0.43590
  12   8   6    24152.80    24013.56    338.17 o   0.46978
  14   8   6     5102.41     4967.27     75.94 o   0.50667
  16   8   6    10813.53    11028.89    166.70 o   0.54597
 -18  -8  -6     7983.36     7695.40    400.90 o   0.58719
 -17   9   6       37.28       36.93     15.37 o   0.56845
 -15   9   6      172.71      147.52     19.16 o   0.53076
 -13   9   6     2768.21     2745.79     94.32 o   0.49561
 -11   9   6       76.89       88.38     15.18 o   0.46356
  -9   9   6      112.41       75.94     15.11 o   0.43530
  -7   9   6     2167.25     2203.37     50.08 o   0.41161
  -5   9   6    37794.68    37602.58    460.40 o   0.39333
  -3   9   6      186.91      162.53     13.53 o   0.38122
  -1   9   6     1098.06     1101.39     25.58 o   0.37589
   1   9   6       42.92       69.88     10.79 o   0.37763
   3   9   6     1203.66     1093.40     29.43 o   0.38633
   5   9   6     1839.52     1684.92     28.99 o   0.40155
   7   9   6     1376.94     1341.27     34.91 o   0.42257
   9   9   6      213.28      187.43     14.63 o   0.44860
  11   9   6      155.50      165.40     14.54 o   0.47881
  13   9   6       86.55       84.27     13.04 o   0.51245
  15   9   6      369.22      343.10     19.62 o   0.54891
 -16  10   6    24375.87    23373.45    570.93 o   0.57377
 -14  10   6     9930.88     8583.80    173.16 o   0.53894
 -12  10   6     4936.46     4721.32    122.41 o   0.50700
 -10  10   6    29802.25    28392.94    412.40 o   0.47852
  -8  10   6    81798.52    78018.34   1168.49 o   0.45415
  -6  10   6     8877.86     8641.14    143.04 o   0.43458
  -4  10   6    30033.98    29100.16    313.38 o   0.42049
  -2  10   6    21598.60    20473.74    229.99 o   0.41244
   0  10   6    20998.78    21320.65    238.67 o   0.41078
   2  10   6    38962.01    39262.70    396.93 o   0.41560
   4  10   6    32120.80    31913.67    363.73 o   0.42666
   6  10   6    11318.46    10939.85    122.47 o   0.44351
   8  10   6    14431.10    13944.49    197.60 o   0.46551
  10  10   6     7401.10     7541.96    133.53 o   0.49198
  12  10   6    29630.52    29314.41    374.13 o   0.52223
  14  10   6     3682.90     3977.64     86.10 o   0.55565
 -15  11   6     1277.07      977.13     52.78 o   0.58269
 -13  11   6      768.13      542.71     37.55 o   0.55085
 -11  11   6     2536.34     2575.73     84.56 o   0.52220
  -9  11   6      150.35      135.37     21.53 o   0.49729
  -7  11   6     3946.75     3770.26     82.64 o   0.47670
  -5  11   6     1908.17     1764.67     36.78 o   0.46100
  -3  11   6      970.38      940.75     36.03 o   0.45072
  -1  11   6     4573.86     4496.92     65.31 o   0.44622
   1  11   6     7930.03     8173.47    117.93 o   0.44768
   3  11   6      809.24      865.29     19.74 o   0.45504
   5  11   6       18.58       31.29     14.15 o   0.46803
   7  11   6     8895.11     9286.15    122.57 o   0.48619
   9  11   6      689.93      659.56     23.08 o   0.50898
  11  11   6      359.46      366.41     22.98 o   0.53579
  13  11   6     3912.85     4427.09    106.70 o   0.56606
 -12  12   6    13099.77    12142.06    402.98 o   0.56625
 -10  12   6    19945.31    20040.50    419.05 o   0.54090
  -8  12   6    30406.07    31669.87    548.48 o   0.51946
  -6  12   6    24938.07    24959.14    342.18 o   0.50245
  -4  12   6    15316.57    15763.34    264.15 o   0.49031
  -2  12   6     4988.58     4701.38     71.98 o   0.48343
   0  12   6    20713.33    20952.18    243.92 o   0.48202
   2  12   6     7514.55     7895.40    122.95 o   0.48612
   4  12   6    14240.32    13493.15    157.38 o   0.49562
   6  12   6    19475.74    20600.28    282.94 o   0.51019
   8  12   6    16279.23    16207.55    203.61 o   0.52943
  10  12   6    21472.59    21958.81    317.41 o   0.55285
  12  12   6    23494.06    25669.22    646.77 o   0.57993
 -11  13   6      210.58      225.37     32.58 o   0.58487
  -9  13   6      530.21      493.37     35.43 o   0.56274
  -7  13   6      154.76      153.45     17.95 o   0.54462
  -5  13   6     4194.71     4583.43     98.30 o   0.53094
  -3  13   6      592.29      542.75     31.74 o   0.52204
  -1  13   6      914.17      856.94     27.61 o   0.51816
   1  13   6       37.68       78.24     13.56 o   0.51942
   3  13   6      314.47      263.63     22.31 o   0.52578
   5  13   6       19.29       11.95     15.01 o   0.53706
   7  13   6      311.54      305.86     20.37 o   0.55296
   9  13   6      171.21      191.99     20.51 o   0.57309
  -8  14   6    15316.69    16125.77    731.59 o   0.58737
  -6  14   6    19223.89    20376.60    501.85 o   0.57238
  -4  14   6    12022.48    12677.22    224.92 o   0.56175
  -2  14   6     4527.63     4506.85     99.31 o   0.55575
   0  14   6     6288.27     6391.48    112.58 o   0.55452
   2  14   6     4404.44     4696.92     78.39 o   0.55810
   4  14   6     8851.26     9649.30    177.91 o   0.56639
   6  14   6    11917.70    12137.81    206.24 o   0.57918
  -1  15   6     1655.85     2206.44    150.71 o   0.59112
 -21   1   7    15413.42    15145.52    349.11 o   0.55931
 -19   1   7     4216.55     4176.05    105.75 o   0.51082
 -17   1   7    10723.46    11091.34    181.73 o   0.46303
 -15   1   7    29285.76    31799.37    478.25 o   0.41616
 -13   1   7    33112.51    36888.11    561.37 o   0.37057
 -11   1   7    46041.70    51904.67    849.77 o   0.32680
  -9   1   7    93804.47   112717.09   2470.01 o   0.28568
  -7   1   7    56623.09    66675.64   1356.29 o   0.24855
  -5   1   7    96624.24   108168.07   1895.26 o   0.21743
  -3   1   7   176709.84   180512.42   5725.15 o   0.19523
  -1   1   7    12684.94    13375.33    218.50 o   0.18520
   1   1   7    33159.16    28705.43    492.40 o   0.18927
   3   1   7      457.64      827.80     32.95 o   0.20661
   5   1   7    82503.58    78591.52   1414.58 o   0.23430
   7   1   7    34008.84    33706.80    602.39 o   0.26915
   9   1   7    22001.20    21106.83    312.54 o   0.30876
  11   1   7    39060.99    38256.91    355.54 o   0.35152
  13   1   7    16584.56    16986.32    188.42 o   0.39640
  15   1   7    64011.22    66867.84    725.07 o   0.44278
  17   1   7    22108.80    22744.71    256.74 o   0.49021
  19   1   7     1293.18     1242.84     33.27 o   0.53842
  21   1   7     9707.40     9745.10    515.44 o   0.58723
 -22   2   7      510.37      574.12     35.76 o   0.58746
 -20   2   7      122.13      105.80     16.69 o   0.53903
 -18   2   7      591.14      587.09     27.05 o   0.49126
 -16   2   7     3560.58     3386.34     68.04 o   0.44436
 -14   2   7     2239.30     2370.19     55.10 o   0.39865
 -12   2   7     4615.58     5503.98     78.46 o   0.35458
 -10   2   7     6263.02     7242.71    178.34 o   0.31285
  -8   2   7    12972.33    15706.06    338.99 o   0.27452
  -6   2   7     9797.98    11064.23    330.68 o   0.24123
  -4   2   7    30805.61    33874.64    538.11 o   0.21532
  -2   2   7     4788.84     4760.63     51.68 o   0.19969
   0   2   7      240.64      221.12     20.53 o   0.19680
   2   2   7      373.16      299.63     13.70 o   0.20718
   4   2   7     1660.49     1608.67     43.96 o   0.22904
   6   2   7    15221.66    14542.81    261.51 o   0.25950
   8   2   7     9591.09     9986.16    186.75 o   0.29590
  10   2   7     3294.83     3313.22     33.47 o   0.33633
  12   2   7     2854.63     2664.71     47.55 o   0.37950
  14   2   7     7588.81     7753.74     95.67 o   0.42457
  16   2   7     2704.22     2535.44     50.10 o   0.47101
  18   2   7     2380.28     2588.38     53.40 o   0.51843
  20   2   7      329.11      304.78     22.72 o   0.56660
 -21   3   7    12682.21    12200.79    331.26 o   0.56956
 -19   3   7    20614.69    20777.75    354.37 o   0.52202
 -17   3   7    10869.88    11102.51    172.92 o   0.47535
 -15   3   7     9245.94    10016.53    149.04 o   0.42983
 -13   3   7    85336.09    90282.74   1166.13 o   0.38586
 -11   3   7    19458.96    20548.54    330.11 o   0.34404
  -9   3   7     9538.82     9757.13    195.64 o   0.30525
  -7   3   7    32054.06    32459.95    621.17 o   0.27081
  -5   3   7    14788.95    15324.59    485.61 o   0.24257
  -3   3   7    58607.61    56280.44   1037.88 o   0.22289
  -1   3   7    42438.39    39812.05    777.93 o   0.21415
   1   3   7    69901.07    65833.01   1230.45 o   0.21768
   3   3   7     2243.41     2249.56     34.62 o   0.23292
   5   3   7    72335.97    71905.45   1424.00 o   0.25780
   7   3   7    53133.55    51742.32    864.79 o   0.28984
   9   3   7     7211.66     6650.59     62.67 o   0.32695
  11   3   7    15441.20    15094.61    184.54 o   0.36760
  13   3   7    27007.26    27861.92    270.21 o   0.41073
  15   3   7    21174.69    22112.30    242.90 o   0.45565
  17   3   7     6704.53     6705.37    112.46 o   0.50186
  19   3   7    16574.42    16391.88    213.34 o   0.54906
 -20   4   7      597.18      604.54     37.68 o   0.55489
 -18   4   7       10.64       18.94     16.08 o   0.50861
 -16   4   7     3248.59     3328.90     66.99 o   0.46347
 -14   4   7     1275.34     1163.11     39.20 o   0.41984
 -12   4   7    21599.66    21821.52    371.61 o   0.37825
 -10   4   7     7981.65     8455.45     96.69 o   0.33944
  -8   4   7       68.07      134.35     15.30 o   0.30448
  -6   4   7      193.15      316.52     37.47 o   0.27484
  -4   4   7      246.11      136.46     46.27 o   0.25241
  -2   4   7     2088.15     2540.34     94.15 o   0.23921
   0   4   7       86.96       52.29     12.42 o   0.23680
   2   4   7     1561.11     1319.83     11.64 o   0.24550
   4   4   7     1824.98     1601.77     22.19 o   0.26421
   6   4   7      348.82      313.60     20.79 o   0.29100
   8   4   7    34202.45    34089.11    363.71 o   0.32389
  10   4   7     2258.87     2180.29     53.68 o   0.36119
  12   4   7    13250.88    13932.11    166.87 o   0.40170
  14   4   7     6984.83     7049.35     92.48 o   0.44453
  16   4   7      280.34      249.61     15.48 o   0.48907
  18   4   7      104.19       91.14     14.80 o   0.53490
  20   4   7      217.28      266.69     31.23 o   0.58171
 -19   5   7    15355.68    15156.04    285.28 o   0.54372
 -17   5   7    48099.90    47009.36    698.40 o   0.49908
 -15   5   7    29305.62    28741.95    419.97 o   0.45593
 -13   5   7    40806.98    41101.03    700.23 o   0.41474
 -11   5   7    25416.52    25516.13    293.11 o   0.37615
  -9   5   7    48042.16    49559.79    734.27 o   0.34103
  -7   5   7    11188.53    11137.09    230.43 o   0.31059
  -5   5   7    13772.39    13418.78    170.15 o   0.28629
  -3   5   7    57023.29    53188.82   1215.16 o   0.26982
  -1   5   7    25072.83    24252.76    451.65 o   0.26266
   1   5   7    99817.06    96592.21   1405.05 o   0.26554
   3   5   7    49353.73    49692.27   1128.07 o   0.27817
   5   5   7    71341.02    69485.44    767.49 o   0.29931
   7   5   7    27142.97    27151.82    300.38 o   0.32731
   9   5   7    15328.39    14842.48    197.01 o   0.36059
  11   5   7    10541.49    10093.68    103.67 o   0.39781
  13   5   7     7428.13     7293.32    106.79 o   0.43798
  15   5   7    27882.76    27750.74    357.47 o   0.48035
  17   5   7    10521.29    10431.00    144.85 o   0.52440
  19   5   7    15328.76    15868.63    328.46 o   0.56973
  20  -6  -7        9.66        3.01     22.26 o   0.58035
 -18   6   7      303.62      249.71     21.24 o   0.53627
 -16   6   7      160.09       90.06     18.35 o   0.49367
 -14   6   7     6468.05     5395.22    100.98 o   0.45296
 -12   6   7     7471.26     7368.13     96.13 o   0.41470
 -10   6   7     2004.63     2007.23     63.40 o   0.37964
  -8   6   7        6.35       54.00     12.03 o   0.34873
  -6   6   7     2817.23     2544.13     77.23 o   0.32318
  -4   6   7     2140.74     2061.78     18.97 o   0.30433
  -2   6   7     2252.49     2233.18     32.18 o   0.29348
   0   6   7        1.45        8.75     18.50 o   0.29152
   2   6   7      134.45      191.51     17.88 o   0.29862
   4   6   7     1143.04     1228.81     55.93 o   0.31419
   6   6   7       75.13       91.91     13.44 o   0.33703
   8   6   7     2058.74     2008.67     42.48 o   0.36580
  10   6   7     1749.76     1845.29     48.69 o   0.39921
  12   6   7      487.15      507.12     16.85 o   0.43620
  14   6   7     2350.65     2346.24     50.13 o   0.47593
  16   6   7      153.13       77.80     14.15 o   0.51778
  18   6   7       20.94       29.29     11.99 o   0.56127
  19  -7  -7    16734.17    15603.07    376.52 o   0.57473
 -17   7   7    41114.82    39624.32    608.95 o   0.53270
 -15   7   7    26313.69    24705.46    443.19 o   0.49251
 -13   7   7    19592.24    18866.09    293.54 o   0.45464
 -11   7   7    17019.87    16611.28    272.73 o   0.41973
  -9   7   7    47917.04    47321.77    600.40 o   0.38858
  -7   7   7     4836.87     4501.89     54.47 o   0.36215
  -5   7   7     1648.53     1647.27     63.00 o   0.34154
  -3   7   7    36348.65    33408.00    323.62 o   0.32786
  -1   7   7    16640.63    15223.61    232.97 o   0.32199
   1   7   7    84970.89    80131.46   1085.49 o   0.32435
   3   7   7    49993.90    48570.60    385.82 o   0.33476
   5   7   7    36553.30    36768.71    438.62 o   0.35252
   7   7   7     2499.17     2520.53     43.57 o   0.37659
   9   7   7    15369.46    14706.41    140.56 o   0.40585
  11   7   7    30994.20    31018.14    429.79 o   0.43925
  13   7   7     8996.27     8785.17    119.05 o   0.47593
  15   7   7     9998.00    10286.00    147.71 o   0.51520
  17   7   7    15380.63    15997.17    260.26 o   0.55649
  18  -8  -7       22.77       25.69     20.45 o   0.57276
 -16   8   7       83.74      142.40     19.37 o   0.53309
 -14   8   7      880.22      674.35     41.00 o   0.49563
 -12   8   7      144.90      187.91     15.14 o   0.46092
 -10   8   7     8307.13     7895.03    150.81 o   0.42965
  -8   8   7     1558.23     1562.19     38.06 o   0.40260
  -6   8   7     7944.12     7825.50     73.87 o   0.38068
  -4   8   7     1636.01     1696.40     62.69 o   0.36481
  -2   8   7    13497.32    12790.96    185.37 o   0.35581
   0   8   7     2708.32     2763.76     36.45 o   0.35419
   2   8   7      277.61      319.16     30.41 o   0.36006
   4   8   7     1588.25     1404.53     14.72 o   0.37307
   6   8   7      150.90      129.27     12.02 o   0.39250
   8   8   7        8.91       14.05     12.49 o   0.41747
  10   8   7      825.19      762.54     17.56 o   0.44703
  12   8   7     3698.03     3720.10     60.12 o   0.48035
  14   8   7     3141.77     3103.99     58.99 o   0.51670
  16   8   7      904.67      919.35     31.74 o   0.55549
 -17   9   7    23768.28    22805.11    489.02 o   0.57448
 -15   9   7    12718.56    11876.71    229.30 o   0.53742
 -13   9   7    12920.60    13237.78    330.35 o   0.50294
 -11   9   7     9475.49     9241.82    145.61 o   0.47162
  -9   9   7    18541.92    17906.56    300.14 o   0.44412
  -7   9   7    49898.26    47943.25    598.90 o   0.42119
  -5   9   7     5031.80     4570.87     49.88 o   0.40361
  -3   9   7     7321.89     6704.93    131.96 o   0.39210
  -1   9   7    36907.50    34911.23    352.67 o   0.38721
   1   9   7    68220.14    66222.04    592.00 o   0.38917
   3   9   7    24946.92    25785.51    331.71 o   0.39789
   5   9   7    20805.56    20412.56    195.56 o   0.41295
   7   9   7    12478.17    12456.66    150.51 o   0.43367
   9   9   7    10917.10    11045.05    164.09 o   0.45931
  11   9   7     5330.20     5253.63     81.15 o   0.48907
  13   9   7    22991.29    24312.15    346.45 o   0.52227
  15   9   7     3500.95     3748.93     73.72 o   0.55828
 -16  10   7     1969.11     2228.65     79.57 o   0.57984
 -14  10   7     1123.37     1163.10     45.96 o   0.54560
 -12  10   7       85.27      100.16     17.65 o   0.51428
 -10  10   7      434.41      403.24     19.91 o   0.48645
  -8  10   7       44.87       78.68     21.01 o   0.46273
  -6  10   7      123.19       92.08     13.47 o   0.44379
  -4  10   7      720.91      672.76     39.97 o   0.43025
  -2  10   7      228.95      155.92     12.22 o   0.42265
   0  10   7      900.28      790.42     28.26 o   0.42129
   2  10   7      656.29      812.68     37.61 o   0.42624
   4  10   7     5785.90     5486.63     95.98 o   0.43728
   6  10   7     2260.22     2285.85     40.83 o   0.45397
   8  10   7     2724.44     2590.58     48.32 o   0.47572
  10  10   7     1551.06     1476.71     46.93 o   0.50187
  12  10   7      496.18      481.32     23.65 o   0.53176
  14  10   7      120.07       85.42     17.40 o   0.56482
  15 -11  -7    11659.50    11846.04    560.65 o   0.58875
 -13  11   7     5881.74     5522.70    183.94 o   0.55746
 -11  11   7    12496.54    12794.86    329.43 o   0.52938
  -9  11   7    24511.41    24277.08    419.56 o   0.50503
  -7  11   7    27886.04    28004.87    498.61 o   0.48499
  -5  11   7     7652.57     8217.04    146.46 o   0.46981
  -3  11   7    15941.14    15422.76    176.50 o   0.45996
  -1  11   7    15394.73    16238.95    207.09 o   0.45579
   1  11   7    24971.26    25439.58    332.39 o   0.45746
   3  11   7    16492.02    16926.09    177.55 o   0.46490
   5  11   7     9070.56     8742.32    122.61 o   0.47785
   7  11   7    16175.64    16706.18    235.45 o   0.49587
   9  11   7    22999.90    23651.57    297.91 o   0.51844
  11  11   7    11319.28    12072.46    177.02 o   0.54498
  13  11   7    18473.93    19676.00    356.68 o   0.57496
 -12  12   7        5.40        7.28     22.82 o   0.57278
 -10  12   7     1083.16     1156.25     53.65 o   0.54793
  -8  12   7       91.94      129.67     18.23 o   0.52699
  -6  12   7     2923.63     3018.93     71.06 o   0.51043
  -4  12   7     1158.67     1041.87     28.84 o   0.49871
  -2  12   7       59.18       68.35     20.75 o   0.49217
   0  12   7      544.84      568.48     22.11 o   0.49100
   2  12   7     3915.77     3724.54     55.61 o   0.49525
   4  12   7        2.22       13.22     13.76 o   0.50479
   6  12   7      136.92       48.87     15.68 o   0.51932
   8  12   7      871.14      805.50     31.39 o   0.53843
  10  12   7      708.62      603.53     21.97 o   0.56167
  12  12   7      863.75      838.64     84.20 o   0.58853
 -11  13   7    19432.14    19402.79    997.72 o   0.59129
  -9  13   7    20644.18    21449.42    802.57 o   0.56959
  -7  13   7    15333.10    15858.13    336.78 o   0.55190
  -5  13   7    15629.10    15991.74    253.37 o   0.53861
  -3  13   7    17357.62    18045.75    286.29 o   0.53003
  -1  13   7    13512.88    14230.25    200.30 o   0.52642
   1  13   7     3490.97     3185.31     53.96 o   0.52787
   3  13   7     5980.52     6663.87    103.64 o   0.53433
   5  13   7     7556.52     7484.75    115.80 o   0.54563
   7  13   7     3864.88     3823.43     64.48 o   0.56148
   9  13   7    15275.00    17348.01    457.60 o   0.58151
  -6  14   7      386.37      425.85     37.00 o   0.57940
  -4  14   7      258.78      316.15     28.78 o   0.56910
  -2  14   7      283.23      329.67     24.34 o   0.56337
   0  14   7     2092.24     2071.64     50.94 o   0.56235
   2  14   7      214.50      160.71     20.50 o   0.56607
   4  14   7      861.81      867.49     35.61 o   0.57443
   6  14   7     1023.82     1042.93     99.47 o   0.58724
 -22   0   8    20447.69    19671.06   1027.86 o   0.58909
 -20   0   8    31690.62    31960.22    998.45 o   0.54100
 -18   0   8     5632.37     5419.07    190.82 o   0.49364
 -16   0   8    12512.23    13808.95    390.65 o   0.44724
 -14   0   8    37422.26    41079.31    933.40 o   0.40212
 -12   0   8    22616.15    25495.07    449.56 o   0.35879
 -10   0   8     3711.80     3880.41    229.53 o   0.31795
  -8   0   8     9355.42     9658.41    286.86 o   0.28071
  -6   0   8   146552.42   165235.19   4010.15 o   0.24869
  -4   0   8    51544.84    56304.78   1909.83 o   0.22413
  -2   0   8    54854.20    54762.96   1197.95 o   0.20967
   0   0   8    52706.38    49693.95   1037.02 o   0.20745
   2   0   8    29513.25    31322.52    609.97 o   0.21782
   4   0   8     7860.51     6435.38    165.41 o   0.23917
   6   0   8    79015.14    77760.66   1773.79 o   0.26888
   8   0   8    49651.76    46924.06   1088.54 o   0.30452
  10   0   8     3584.81     3904.95     43.02 o   0.34425
  12   0   8    32295.24    32719.04    488.22 o   0.38682
  14   0   8    94423.23    98375.38   1603.34 o   0.43138
  16   0   8    15380.29    15026.69    216.58 o   0.47738
  18   0   8    18808.34    18680.46    381.46 o   0.52444
  20   0   8     1290.51      974.67     47.89 o   0.57229
 -21   1   8       41.67       29.37     18.98 o   0.56624
 -19   1   8      249.05      235.40     22.45 o   0.51861
 -17   1   8      122.02      141.31     20.33 o   0.47184
 -15   1   8     1091.86     1088.46     33.77 o   0.42619
 -13   1   8      560.11      557.41     35.19 o   0.38209
 -11   1   8    13993.60    15918.80    319.70 o   0.34013
  -9   1   8     1741.02     2046.31     37.75 o   0.30120
   7  -1  -8       87.30       93.04     34.81 o   0.26664
  -5   1   8     3614.50     4015.72    221.61 o   0.23836
  -3   1   8        0.41        3.95     29.33 o   0.21881
  -1   1   8      453.99      321.42     22.16 o   0.21042
   1   1   8      189.35      328.58     54.10 o   0.21452
   3   1   8     1745.69     1709.03     18.73 o   0.23044
   5   1   8     1766.73     1874.09     55.08 o   0.25598
   7   1   8     1817.36     1684.11    100.01 o   0.28860
   9   1   8     5340.40     5088.00     36.73 o   0.32619
  11   1   8      298.17      277.90      9.63 o   0.36722
  13   1   8      206.85      269.39     15.42 o   0.41066
  15   1   8     4023.63     4071.35     54.63 o   0.45582
  17   1   8      833.52      817.24     23.93 o   0.50224
  19   1   8       30.43       36.14     15.75 o   0.54960
 -20   2   8    18336.70    17643.75    374.01 o   0.54632
 -18   2   8     3475.58     3366.01     77.13 o   0.49946
 -16   2   8    28771.31    29561.54    441.23 o   0.45366
 -14   2   8    26384.37    29039.59    394.65 o   0.40925
 -12   2   8    12343.93    13475.88    252.85 o   0.36675
 -10   2   8    58829.83    64284.28    901.62 o   0.32691
  -8   2   8     4802.74     5939.70    127.28 o   0.29082
  -6   2   8    53621.73    58956.03   1510.65 o   0.26005
  -4   2   8   119358.31   121452.66   2133.01 o   0.23667
  -2   2   8    62529.68    61968.23   1180.09 o   0.22304
   0   2   8    46276.10    45371.02    999.04 o   0.22094
   2   2   8     6285.44     5709.19     43.47 o   0.23071
   4   2   8    61175.68    56592.61   1237.63 o   0.25096
   6   2   8    23945.80    23157.33    494.93 o   0.27942
   8   2   8    41671.31    38429.99    378.12 o   0.31387
  10   2   8    37254.61    36418.98    427.83 o   0.35255
  12   2   8    27341.03    26979.14    265.45 o   0.39422
  14   2   8    54730.73    55621.11    589.70 o   0.43803
  16   2   8    21782.67    23272.71    312.64 o   0.48340
  18   2   8    10888.96    11023.83    155.27 o   0.52992
  20   2   8      777.26      724.45     37.21 o   0.57732
 -21   3   8        1.92        6.63     15.95 o   0.57636
 -19   3   8        1.81        6.47     15.63 o   0.52964
 -17   3   8     2428.98     2471.51     70.31 o   0.48393
 -15   3   8      766.31      758.84     26.45 o   0.43955
 -13   3   8     4229.87     4543.61    103.38 o   0.39693
 -11   3   8    14742.68    15421.71    180.19 o   0.35672
  -9   3   8     5193.36     5217.03    138.29 o   0.31982
  -7   3   8      457.61      625.62     35.19 o   0.28751
  -5   3   8      388.20      499.27     14.93 o   0.26150
  -3   3   8       96.10      115.73     34.50 o   0.24380
  -1   3   8      778.97      618.72     15.96 o   0.23630
   1   3   8      385.89      417.35     75.45 o   0.23996
   3   3   8    16566.98    15738.85    149.23 o   0.25429
   5   3   8        1.17       17.10     21.23 o   0.27765
   7   3   8     6812.59     6891.15     83.64 o   0.30799
   9   3   8     7597.25     7319.83    109.07 o   0.34346
  11   3   8       45.93       35.48     13.70 o   0.38264
  13   3   8     7546.51     7601.30     92.21 o   0.42450
  15   3   8       24.01       18.13     14.46 o   0.46833
  17   3   8      274.60      207.68     19.30 o   0.51362
  19   3   8      325.65      273.55     20.41 o   0.56002
 -20   4   8    13454.32    12527.72    291.59 o   0.56197
 -18   4   8    13109.68    12549.41    232.81 o   0.51653
 -16   4   8    35629.05    34298.61    542.17 o   0.47238
 -14   4   8    26816.54    27297.54    452.47 o   0.42992
 -12   4   8     9264.13     9889.79    125.70 o   0.38968
 -10   4   8    46253.02    47337.95    709.65 o   0.35244
  -8   4   8    21979.10    23102.81    407.08 o   0.31925
  -6   4   8    41837.69    42714.05    679.16 o   0.29150
  -4   4   8    24030.59    21144.00    635.49 o   0.27085
  -2   4   8    58870.25    54142.62   1014.27 o   0.25902
   0   4   8    34735.86    33436.79    475.91 o   0.25722
   2   4   8    27769.66    26767.13    711.71 o   0.26566
   4   4   8    88377.90    85129.66   1155.88 o   0.28342
   6   4   8    12797.78    12806.28    178.45 o   0.30890
   8   4   8    47897.99    47076.97    533.70 o   0.34038
  10   4   8    33668.16    32570.08    337.73 o   0.37635
  12   4   8    19266.10    19106.92    214.20 o   0.41564
  14   4   8    34116.20    34758.88    404.45 o   0.45740
  16   4   8    21202.89    21187.38    281.57 o   0.50102
  18   4   8    16120.85    16489.79    244.49 o   0.54604
 -20  -4  -8     5236.02     5036.83    265.25 o   0.59215
 -19   5   8      293.41      205.51     18.79 o   0.55104
 -17   5   8     7972.39     7386.90    145.19 o   0.50726
 -15   5   8     1549.91     1319.69     45.96 o   0.46511
 -13   5   8      657.59      629.94     28.46 o   0.42507
 -11   5   8     2310.41     2377.38     65.17 o   0.38778
  -9   5   8     8776.53     8236.25    112.47 o   0.35413
  -7   5   8      782.37      853.53     39.18 o   0.32525
  -5   5   8     8184.21     8246.09    102.10 o   0.30250
  -3   5   8      367.66      350.73     39.75 o   0.28734
  -1   5   8     6079.62     5696.98    120.70 o   0.28101
   1   5   8     2460.69     2291.43     30.94 o   0.28409
   3   5   8    20610.91    21151.97    413.98 o   0.29629
   5   5   8    12842.19    12970.59    174.53 o   0.31657
   7   5   8     1282.75     1113.01     27.98 o   0.34348
   9   5   8     3427.63     3479.55     48.33 o   0.37562
  11   5   8     2626.60     2367.19     44.66 o   0.41175
  13   5   8     7216.67     7180.05     96.57 o   0.45092
  15   5   8      598.92      421.80     21.80 o   0.49240
  17   5   8       64.89       38.47     13.30 o   0.53566
  19   5   8      399.57      362.71     42.73 o   0.58030
 -18   6   8    17568.39    16776.38    279.05 o   0.54380
 -16   6   8    19185.95    18934.18    299.00 o   0.50205
 -14   6   8    38658.50    36315.80    624.60 o   0.46232
 -12   6   8    28523.75    26871.78    385.90 o   0.42516
 -10   6   8    31546.12    31628.17    428.89 o   0.39131
  -8   6   8    29405.21    28498.53    373.33 o   0.36170
  -6   6   8    62728.01    61186.73    869.61 o   0.33746
  -4   6   8     4366.57     4242.58     50.72 o   0.31979
  -2   6   8    33387.73    31430.70    543.24 o   0.30983
   0   6   8   113409.84   109381.63   1683.09 o   0.30833
   2   6   8    45823.21    44801.98    528.81 o   0.31540
   4   6   8    33445.10    32801.05    405.47 o   0.33051
   6   6   8    32356.72    31380.61    336.04 o   0.35260
   8   6   8    30163.67    29418.88    297.33 o   0.38048
  10   6   8     2954.35     3076.20     50.01 o   0.41297
  12   6   8    16565.07    16101.63    199.17 o   0.44907
  14   6   8    10815.65    10710.02    155.59 o   0.48798
  16   6   8     3218.86     3146.37     54.23 o   0.52908
  18   6   8    15505.59    15607.21    312.60 o   0.57190
  19  -7  -8     1961.26     1949.05     98.96 o   0.58167
 -17   7   8        5.05       20.30     16.70 o   0.54038
 -15   7   8      602.98      422.72     23.02 o   0.50102
 -13   7   8      747.77      620.79     35.30 o   0.46408
 -11   7   8     3976.76     3554.50     73.84 o   0.43019
  -9   7   8     5467.03     5176.54     95.60 o   0.40012
  -7   7   8     8821.12     8606.33    122.33 o   0.37480
  -5   7   8      163.12      160.43     11.49 o   0.35524
  -3   7   8      198.05      174.20     20.12 o   0.34242
  -1   7   8       46.41       38.13     12.43 o   0.33713
   1   7   8      551.89      434.84     15.30 o   0.33970
   3   7   8     4274.87     4346.34     51.65 o   0.34997
   5   7   8       21.23       44.16     10.46 o   0.36729
   7   7   8      588.67      505.85     21.75 o   0.39073
   9   7   8     1774.96     1759.77     36.38 o   0.41926
  11   7   8      776.32      726.08     23.64 o   0.45191
  13   7   8      685.05      531.68     25.20 o   0.48787
  15   7   8      663.11      645.48     22.70 o   0.52645
  17   7   8       54.45       44.26     16.42 o   0.56711
  18  -8  -8    21559.85    20438.76    726.84 o   0.57981
 -16   8   8    20073.89    19125.73    347.85 o   0.54086
 -14   8   8    15275.10    14580.47    275.28 o   0.50419
 -12   8   8    18800.14    17931.50    295.31 o   0.47035
 -10   8   8    30177.88    29407.75    455.53 o   0.43999
  -8   8   8    13621.99    13614.61    183.31 o   0.41388
  -6   8   8     5266.86     5090.97     83.11 o   0.39287
  -4   8   8     3763.90     3427.61     63.64 o   0.37780
  -2   8   8    29980.85    28994.54    314.66 o   0.36941
   0   8   8    46221.96    44413.08    471.63 o   0.36815
   2   8   8    58680.29    56548.47    553.44 o   0.37410
   4   8   8    39880.38    38422.10    400.98 o   0.38692
   6   8   8    10492.75    10631.30    124.80 o   0.40596
   8   8   8    37602.34    37796.24    451.73 o   0.43039
  10   8   8    22945.53    22922.40    304.84 o   0.45936
  12   8   8    11373.59    10934.59    159.97 o   0.49207
  14   8   8     9362.87     9549.19    143.45 o   0.52782
  16   8   8     3559.39     3623.43     94.44 o   0.56604
  17  -9  -8      981.50     1059.38     58.15 o   0.58160
 -15   9   8       61.34       60.36     18.87 o   0.54522
 -13   9   8       22.01       33.01     19.13 o   0.51149
 -11   9   8     2987.58     2961.14     68.72 o   0.48095
  -9   9   8     4173.25     4099.67     93.91 o   0.45426
  -7   9   8     8945.27     8685.36    120.92 o   0.43212
  -5   9   8     4209.16     4026.21     60.74 o   0.41527
  -3   9   8      183.84      135.79     16.41 o   0.40436
  -1   9   8      682.91      567.39     23.17 o   0.39988
   1   9   8     4555.73     4396.29     57.66 o   0.40205
   3   9   8      596.03      565.69     16.87 o   0.41077
   5   9   8       50.41       85.14     12.48 o   0.42562
   7   9   8     4122.91     3936.30     60.14 o   0.44601
   9   9   8       96.24       73.92     14.02 o   0.47120
  11   9   8     2127.60     2270.02     57.58 o   0.50048
  13   9   8      212.64      149.05     14.13 o   0.53317
  15   9   8     1214.60     1255.58     49.01 o   0.56868
  16 -10  -8    18031.86    17747.96    783.71 o   0.58699
 -14  10   8     6619.82     6576.82    151.33 o   0.55339
 -12  10   8     1764.95     1549.02     63.85 o   0.52275
 -10  10   8    18106.99    17614.71    282.79 o   0.49561
  -8  10   8    31235.00    30265.15    480.93 o   0.47258
  -6  10   8     6629.49     6147.96     98.44 o   0.45429
  -4  10   8     6993.96     6765.18    108.82 o   0.44133
  -2  10   8    22656.71    22511.87    282.56 o   0.43417
   0  10   8    22926.40    23215.27    249.44 o   0.43309
   2  10   8    21301.90    21789.50    266.05 o   0.43816
   4  10   8    17688.04    17439.18    184.40 o   0.44915
   6  10   8     9235.93     9669.58    130.29 o   0.46565
   8  10   8    16022.58    16390.25    235.23 o   0.48710
  10  10   8    26216.63    26529.09    366.25 o   0.51288
  12  10   8    10859.59    11466.78    170.18 o   0.54237
  14  10   8     6735.80     6765.87    147.19 o   0.57500
 -13  11   8      625.18      545.96     48.83 o   0.56519
 -11  11   8    15011.70    15184.30    399.27 o   0.53771
  -9  11   8      325.96      323.43     28.18 o   0.51397
  -7  11   8      961.30      898.33     50.98 o   0.49451
  -5  11   8      194.13      164.21     15.93 o   0.47985
  -3  11   8     1602.35     1569.25     38.26 o   0.47045
  -1  11   8     1843.18     2098.98     45.39 o   0.46660
   1  11   8     1909.82     2052.61     48.14 o   0.46847
   3  11   8      614.13      478.38     17.57 o   0.47597
   5  11   8     4346.48     4581.50     83.24 o   0.48885
   7  11   8     4625.36     4751.42     82.46 o   0.50669
   9  11   8     8027.20     8266.25    130.46 o   0.52900
  11  11   8       50.44       49.56     12.42 o   0.55524
  13  11   8      361.35      316.61     30.03 o   0.58488
 -12  12   8     6181.74     5772.31    334.58 o   0.58040
 -10  12   8     7177.56     7425.70    208.78 o   0.55608
  -8  12   8    25939.00    26275.02    435.66 o   0.53566
  -6  12   8    19733.56    19788.40    378.48 o   0.51959
  -4  12   8    11761.68    12043.62    180.78 o   0.50830
  -2  12   8    15747.09    16381.18    238.79 o   0.50209
   0  12   8    20257.42    21069.95    300.17 o   0.50117
   2  12   8     8777.77     9360.83    112.61 o   0.50555
   4  12   8      879.91      918.99     33.63 o   0.51510
   6  12   8     4385.57     4546.85     72.67 o   0.52955
   8  12   8     8765.35     8892.58    133.99 o   0.54851
  10  12   8    11947.84    13109.72    244.77 o   0.57153
  -9  13   8      184.96      162.77     42.20 o   0.57753
  -7  13   8      164.06      181.01     25.16 o   0.56029
  -5  13   8     1762.56     1868.39     49.45 o   0.54739
  -3  13   8        2.39       19.18     16.47 o   0.53916
  -1  13   8      228.96      219.20     18.01 o   0.53581
   1  13   8     1623.62     1817.95     42.05 o   0.53744
   3  13   8      212.94      216.29     20.63 o   0.54399
   5  13   8      303.45      255.45     15.68 o   0.55529
   7  13   8      123.61       48.61     14.86 o   0.57106
   9  13   8       28.71       40.56     37.25 o   0.59095
  -6  14   8    15299.73    16035.50    522.18 o   0.58748
  -4  14   8    18481.27    20107.48    572.50 o   0.57752
  -2  14   8     9884.16     9859.63    217.16 o   0.57206
   0  14   8     9135.69     9601.84    211.68 o   0.57125
   2  14   8     5472.72     6333.36    147.24 o   0.57510
   4  14   8     1827.52     1684.82     88.06 o   0.58352
 -21   1   9    19734.19    20504.80    525.32 o   0.57426
 -19   1   9     3195.58     3173.51     87.49 o   0.52756
 -17   1   9    12422.82    13062.63    248.15 o   0.48188
 -15   1   9    26531.46    28168.42    447.64 o   0.43754
 -13   1   9     2597.19     3280.37     63.65 o   0.39498
 -11   1   9     4880.01     5103.79     95.35 o   0.35485
  -9   1   9    11844.98    13102.33    259.97 o   0.31808
  -7   1   9    74898.27    85271.62   1622.67 o   0.28595
  -5   1   9    65516.77    70804.04   1396.63 o   0.26020
  -3   1   9   171710.73   177632.61   3936.67 o   0.24286
  -1   1   9    24810.63    23776.11    526.03 o   0.23579
   1   1   9    36322.27    35308.07    654.17 o   0.23991
   3   1   9    34781.95    32280.11    687.10 o   0.25468
   5   1   9    24380.40    23544.56    445.07 o   0.27839
   7   1   9    65702.42    63726.20    979.80 o   0.30901
   9   1   9     8492.60     7760.05     80.72 o   0.34469
  11   1   9    30328.33    29616.98    322.65 o   0.38403
  13   1   9    29318.12    29791.94    324.88 o   0.42601
  15   1   9    41071.55    42463.68    460.20 o   0.46993
  17   1   9    22831.54    24493.74    354.90 o   0.51529
  19   1   9      174.36      239.11     20.64 o   0.56174
 -20   2   9      903.71      803.00     43.28 o   0.55472
 -18   2   9     6563.30     6731.02    138.23 o   0.50886
 -16   2   9     7251.33     7350.27    122.91 o   0.46421
 -14   2   9     1112.64     1185.94     31.72 o   0.42118
 -12   2   9       36.70       39.57     12.98 o   0.38031
 -10   2   9     6057.72     6781.02    105.26 o   0.34237
  -8   2   9     5832.61     6225.01    120.76 o   0.30845
  -6   2   9       19.68       19.30     19.61 o   0.28001
  -4   2   9     5733.92     5856.24    182.46 o   0.25886
  -2   2   9      973.01      835.49     32.29 o   0.24690
   0   2   9      357.45      293.76     17.89 o   0.24545
   2   2   9    40717.82    40402.52    771.23 o   0.25471
   4   2   9     6582.26     7189.42    170.06 o   0.27359
   6   2   9      684.30      746.59     43.17 o   0.30027
   8   2   9     1152.31      872.61     14.83 o   0.33289
  10   2   9     1190.99     1039.24     34.65 o   0.36988
  12   2   9      985.67      798.87     20.71 o   0.41006
  14   2   9     1761.88     1790.62     42.07 o   0.45258
  16   2   9      150.34      131.45     14.77 o   0.49684
  18   2   9      881.50      791.22     26.69 o   0.54241
 -20  -2  -9     3201.12     3065.50    165.78 o   0.58899
  21  -3  -9    16457.64    15522.27    458.43 o   0.58424
 -19   3   9    17507.09    17192.13    362.42 o   0.53841
 -17   3   9    13444.89    13740.86    273.98 o   0.49373
 -15   3   9    14884.67    15541.06    240.00 o   0.45056
 -13   3   9    76495.55    79915.23   1281.24 o   0.40936
 -11   3   9    24397.85    25114.33    334.43 o   0.37079
  -9   3   9     7501.15     8051.95    128.24 o   0.33576
  -7   3   9   109845.63   117108.17   2369.59 o   0.30550
  -5   3   9    32554.07    31890.46    529.27 o   0.28154
  -3   3   9    67087.58    66675.16   1640.64 o   0.26560
  -1   3   9    28899.65    27966.01    587.83 o   0.25916
   1   3   9    55100.57    53372.25    865.18 o   0.26291
   3   3   9    36824.66    36996.30    676.13 o   0.27645
   5   3   9    42524.91    42367.09    623.34 o   0.29844
   7   3   9   102565.78    98963.79    994.04 o   0.32718
   9   3   9    11298.39    11235.11    162.75 o   0.36107
  11   3   9    37142.61    36121.09    378.53 o   0.39880
  13   3   9    40758.94    41643.88    461.11 o   0.43937
  15   3   9    19427.70    19625.63    259.85 o   0.48208
  17   3   9    13626.88    13861.53    203.95 o   0.52639
  19   3   9     6504.75     6602.19    158.31 o   0.57194
 -20   4   9       64.03       40.83     17.43 o   0.57014
 -18   4   9     3589.02     3554.45     90.17 o   0.52562
 -16   4   9     3116.71     3267.04     76.17 o   0.48253
 -14   4   9     2669.74     2679.22     60.05 o   0.44129
 -12   4   9     6408.76     6665.99     90.86 o   0.40246
 -10   4   9     4204.70     3797.08     80.11 o   0.36682
  -8   4   9    13169.08    14753.46    204.57 o   0.33539
  -6   4   9      863.28      908.21     17.69 o   0.30943
  -4   4   9       24.66       17.86     15.70 o   0.29044
  -2   4   9       20.83       47.30     16.03 o   0.27983
   0   4   9      242.62      267.19     39.79 o   0.27855
   2   4   9     5680.86     5741.02     68.63 o   0.28674
   4   4   9     2244.81     2180.69     56.83 o   0.30363
   6   4   9        8.16       54.60     13.92 o   0.32788
   8   4   9    45056.27    44253.77    516.19 o   0.35800
  10   4   9     6542.05     6805.59     73.02 o   0.39263
  12   4   9     1455.62     1358.14     30.87 o   0.43069
  14   4   9       22.91       14.48     14.66 o   0.47135
  16   4   9      505.86      399.19     17.92 o   0.51400
  18   4   9      350.38      290.81     16.91 o   0.55817
  19  -5  -9     4602.75     3872.39    107.28 o   0.55947
 -17   5   9    23897.95    23306.98    410.74 o   0.51662
 -15   5   9    19136.87    18234.76    305.02 o   0.47553
 -13   5   9    33900.84    32126.14    484.47 o   0.43669
 -11   5   9    39063.62    38598.00    591.83 o   0.40076
  -9   5   9    28422.81    27752.90    392.77 o   0.36859
  -7   5   9    49020.55    48823.87    552.69 o   0.34126
  -5   5   9    23082.10    22463.48    436.22 o   0.31999
  -3   5   9    54122.88    52840.79    799.58 o   0.30605
  -1   5   9    12064.49    11280.29    137.52 o   0.30048
   1   5   9    51655.61    49942.76    865.28 o   0.30372
   3   5   9    60259.70    57090.20    610.80 o   0.31551
   5   5   9    44176.37    43468.39    510.16 o   0.33495
   7   5   9    73680.68    72895.95    795.00 o   0.36080
   9   5   9    40560.88    38938.38    378.22 o   0.39179
  11   5   9    22701.67    22122.40    280.17 o   0.42681
  13   5   9     5827.04     5501.25     83.82 o   0.46494
  15   5   9    11682.14    12082.58    175.22 o   0.50549
  17   5   9    10878.42    11050.31    201.13 o   0.54792
 -19  -5  -9    10745.15     9570.27    455.15 o   0.59181
  18  -6  -9       13.80       18.37     16.66 o   0.55244
 -16   6   9      326.02      189.66     22.66 o   0.51161
 -14   6   9     5045.52     4354.77    106.21 o   0.47291
 -12   6   9     4698.61     4259.78     99.46 o   0.43690
 -10   6   9     4296.28     4087.79     74.16 o   0.40431
  -8   6   9     2206.38     2188.55     55.08 o   0.37602
  -6   6   9      865.61      886.83     47.15 o   0.35307
  -4   6   9      232.02      234.95     30.04 o   0.33654
  -2   6   9     6155.14     5997.98     84.00 o   0.32743
   0   6   9      738.14      861.89     13.53 o   0.32634
   2   6   9     8161.81     8781.26    176.59 o   0.33336
   4   6   9      683.33      566.64     29.81 o   0.34800
   6   6   9      115.34      146.17     13.27 o   0.36934
   8   6   9     2919.57     2787.37     35.46 o   0.39632
  10   6   9     3336.41     3145.01     43.77 o   0.42786
  12   6   9      604.96      458.86     23.43 o   0.46303
  14   6   9       24.72       12.65     13.99 o   0.50108
  16   6   9        0.52       13.51     11.36 o   0.54139
  18   6   9        1.37       16.10     28.24 o   0.58349
 -17   7   9    17802.38    17516.86    337.39 o   0.54917
 -15   7   9    15320.94    13907.40    245.27 o   0.51070
 -13   7   9    12732.67    12327.69    264.09 o   0.47475
 -11   7   9    54861.73    52848.76    753.52 o   0.44192
  -9   7   9    51149.52    49545.47    647.64 o   0.41298
  -7   7   9    25737.79    25338.90    397.48 o   0.38877
  -5   7   9     3320.53     3165.78     34.56 o   0.37024
  -3   7   9    19488.29    18506.05    251.65 o   0.35827
  -1   7   9    21216.84    19711.15    256.91 o   0.35352
   1   7   9    41660.17    39834.17    324.47 o   0.35628
   3   7   9    48256.99    46023.09    566.09 o   0.36638
   5   7   9    33534.01    32568.09    324.13 o   0.38325
   7   7   9    16826.81    15891.01    175.22 o   0.40603
   9   7   9    43890.12    43623.48    541.60 o   0.43381
  11   7   9    42299.13    41743.77    503.38 o   0.46568
  13   7   9     2526.89     2355.86     51.87 o   0.50086
  15   7   9     6267.98     6400.83    111.57 o   0.53871
  17   7   9    10118.37    10055.23    241.82 o   0.57871
 -16   8   9     1458.55     1184.44     44.16 o   0.54974
 -14   8   9      724.86      603.42     46.61 o   0.51392
 -12   8   9        1.20        8.86     18.53 o   0.48099
 -10   8   9       34.28       68.60     17.57 o   0.45159
  -8   8   9        1.15       24.99     14.10 o   0.42645
  -6   8   9     1628.08     1682.03     62.78 o   0.40636
  -4   8   9      189.71      280.79     13.72 o   0.39209
  -2   8   9    17630.18    16961.82    198.69 o   0.38429
   0   8   9      872.14      772.32     13.91 o   0.38337
   2   8   9     1863.21     1847.16     19.55 o   0.38936
   4   8   9      660.54      610.78     14.37 o   0.40196
   6   8   9      113.46       91.63     12.77 o   0.42058
   8   8   9      844.21      789.49     20.27 o   0.44445
  10   8   9     4639.04     4761.68     83.55 o   0.47279
  12   8   9      239.66      278.59     20.73 o   0.50485
  14   8   9     1546.92     1533.88     37.84 o   0.53995
  16   8   9        5.76        6.63     17.85 o   0.57755
 -15   9   9     7924.20     7407.28    171.82 o   0.55414
 -13   9   9    16406.76    15519.98    306.98 o   0.52119
 -11   9   9    22760.13    22615.96    492.46 o   0.49148
  -9   9   9    28261.69    28271.62    424.86 o   0.46562
  -7   9   9    66875.97    63612.22    829.19 o   0.44429
  -5   9   9     3978.53     3976.36     92.94 o   0.42817
  -3   9   9     6881.74     6401.68     85.41 o   0.41786
  -1   9   9    35511.47    35299.25    385.33 o   0.41380
   1   9   9    46803.54    44868.03    533.85 o   0.41616
   3   9   9     9548.72     9178.96     89.09 o   0.42484
   5   9   9    11530.57    11347.20    153.48 o   0.43947
   7   9   9    35502.14    35516.83    458.78 o   0.45947
   9   9   9    24645.06    24850.17    297.91 o   0.48419
  11   9   9    13112.50    13018.69    201.36 o   0.51294
  13   9   9    11705.31    12037.31    178.71 o   0.54508
  15   9   9     4490.01     4431.28    167.05 o   0.58005
 -14  10   9       27.97        9.30     14.99 o   0.56227
 -12  10   9     1043.12     1128.67     62.92 o   0.53234
 -10  10   9       15.08      124.35     17.19 o   0.50593
  -8  10   9     1101.34     1027.59     37.97 o   0.48363
  -6  10   9      362.86      329.77     33.21 o   0.46600
  -4  10   9      730.06      889.09     44.16 o   0.45361
  -2  10   9     3612.05     3654.03     65.32 o   0.44689
   0  10   9      710.79      608.61     31.41 o   0.44610
   2  10   9     3473.33     3360.22     41.07 o   0.45126
   4  10   9      671.45      538.01     28.07 o   0.46217
   6  10   9     2235.10     2278.86     42.40 o   0.47845
   8  10   9        6.55       11.66     13.83 o   0.49957
  10  10   9     4747.20     4912.16     84.99 o   0.52494
  12  10   9      208.92      168.78     17.86 o   0.55399
  14  10   9      145.76      115.53     28.65 o   0.58616
 -13  11   9     1130.99      817.29     62.25 o   0.57398
 -11  11   9     8462.85     7975.49    208.65 o   0.54714
  -9  11   9     9138.50     9351.95    199.83 o   0.52404
  -7  11   9    17582.76    17875.71    329.15 o   0.50518
  -5  11   9     6723.08     6464.63    103.14 o   0.49107
  -3  11   9     8588.93     8676.14    144.57 o   0.48210
  -1  11   9    23399.50    24383.16    333.24 o   0.47858
   1  11   9    18963.55    19130.30    217.90 o   0.48063
   3  11   9     5649.17     5761.98     97.96 o   0.48816
   5  11   9     5236.83     5435.38     85.71 o   0.50094
   7  11   9    13690.34    13462.23    182.23 o   0.51858
   9  11   9    22452.29    23448.25    346.11 o   0.54061
  11  11   9     8063.13     8181.08    136.18 o   0.56650
 -10  12   9      672.79      433.67     35.69 o   0.56530
  -8  12   9      637.98      637.33     31.66 o   0.54543
  -6  12   9     1554.73     1425.05     44.46 o   0.52986
  -4  12   9      670.83      565.25     23.47 o   0.51900
  -2  12   9       31.28       30.80     17.25 o   0.51314
   0  12   9      135.61      197.08     17.64 o   0.51244
   2  12   9     4919.32     4997.32     89.79 o   0.51694
   4  12   9      759.34      624.34     21.91 o   0.52650
   6  12   9     1865.37     1883.20     51.95 o   0.54084
   8  12   9      117.65       80.67     12.76 o   0.55961
  10  12   9     1987.02     2383.88     72.72 o   0.58238
  -9  13   9    11052.15    10700.62    557.64 o   0.58651
  -7  13   9     8523.33     8850.51    232.24 o   0.56973
  -5  13   9    17746.57    19040.31    365.76 o   0.55725
  -3  13   9    26037.76    26977.53    390.64 o   0.54936
  -1  13   9    22905.85    25095.80    372.46 o   0.54628
   1  13   9    13160.85    14070.57    232.84 o   0.54807
   3  13   9    10589.80    11218.13    180.68 o   0.55469
   5  13   9     7286.02     7832.76    135.71 o   0.56597
   7  13   9     4677.79     4990.10    138.12 o   0.58164
  -4  14   9       15.79       38.93     25.38 o   0.58696
  -2  14   9      117.87      168.30     30.39 o   0.58178
   0  14   9      480.12      331.75     32.33 o   0.58117
   2  14   9        7.40       31.70     28.71 o   0.58514
 -20   0  10    22529.72    23471.99    836.22 o   0.55905
 -18   0  10    20626.40    20424.78    585.64 o   0.51378
 -16   0  10     7697.90     7615.42    221.94 o   0.46983
 -14   0  10   160110.19   177848.00   4414.07 o   0.42762
 -12   0  10     3996.23     4393.16    152.66 o   0.38771
 -10   0  10      333.97      526.59     25.92 o   0.35089
  -8   0  10    29007.78    32123.43    683.90 o   0.31822
  -6   0  10    91421.77   106217.27   3457.76 o   0.29111
  -4   0  10   113587.21   115458.87   2361.51 o   0.27124
  -2   0  10    10747.95    10030.17    238.94 o   0.26026
   0   0  10   114334.74   112327.08   4328.25 o   0.25931
   2   0  10    71492.77    69499.77   1762.82 o   0.26850
   4   0  10    12010.02    11373.65    229.84 o   0.28684
   6   0  10   139527.97   138445.13   3022.10 o   0.31275
   8   0  10    13284.33    13057.03    142.56 o   0.34450
  10   0  10     7563.62     7703.30    171.69 o   0.38065
  12   0  10    10743.46    11239.83    197.99 o   0.42006
  14   0  10    60905.08    64619.82   1069.18 o   0.46189
  16   0  10    17501.56    18219.97    439.19 o   0.50555
  18   0  10    16451.20    16719.88    381.35 o   0.55060
 -21   1  10      333.71      320.60     29.25 o   0.58332
 -19   1  10        0.83        0.00     16.37 o   0.53761
 -17   1  10       81.15      118.20     19.67 o   0.49309
 -15   1  10    15730.78    16811.16    319.92 o   0.45009
 -13   1  10     1454.34     1370.96     28.14 o   0.40911
 -11   1  10      762.99      898.97     42.47 o   0.37081
  -9   1  10     1913.32     1867.57     41.34 o   0.33611
  -7   1  10     1119.37     1446.96     18.59 o   0.30624
  -5   1  10      966.82      887.80     12.07 o   0.28273
  -3   1  10     7259.30     7788.46    179.85 o   0.26726
  -1   1  10    11727.33    11084.22    173.57 o   0.26128
   1   1  10      543.04      718.26     87.91 o   0.26541
   3   1  10     6119.36     6518.41    154.15 o   0.27922
   5   1  10     4873.68     4228.71     48.74 o   0.30137
   7   1  10     1788.25     1689.45     14.33 o   0.33019
   9   1  10      360.88      406.06     33.50 o   0.36410
  11   1  10      983.47      890.99     30.33 o   0.40181
  13   1  10       35.89       77.84     16.94 o   0.44235
  15   1  10     1085.76     1032.40     40.56 o   0.48502
  17   1  10      151.32      132.24     22.84 o   0.52929
  19   1  10      268.55      205.51     19.60 o   0.57480
 -20   2  10     4473.30     4151.63    144.01 o   0.56419
 -18   2  10    13689.92    13713.25    334.17 o   0.51937
 -16   2  10    15988.32    16338.17    273.55 o   0.47595
 -14   2  10    45654.92    49436.68    823.27 o   0.43433
 -12   2  10    13841.99    14598.71    182.56 o   0.39510
 -10   2  10    33498.25    36172.78    552.85 o   0.35903
  -8   2  10    23155.48    23743.88    431.10 o   0.32718
  -6   2  10    77037.39    81947.84   1267.25 o   0.30088
  -4   2  10   113179.33   114002.34   2364.10 o   0.28169
  -2   2  10    34868.71    34159.13    721.97 o   0.27114
   0   2  10    47347.06    44993.72    652.47 o   0.27023
   2   2  10    58384.74    58748.39   1221.95 o   0.27905
   4   2  10    72347.75    70192.61    952.78 o   0.29675
   6   2  10    20660.66    19244.04    184.50 o   0.32186
   8   2  10     4433.99     4293.86     90.62 o   0.35279
  10   2  10    30370.72    28857.86    298.56 o   0.38817
  12   2  10     3114.21     3149.00     53.00 o   0.42689
  14   2  10    44483.78    46619.00    594.20 o   0.46811
  16   2  10    15893.16    16845.12    242.38 o   0.51124
  18   2  10     8777.18     9316.74    177.43 o   0.55583
 -19   3  10      148.40      106.79     18.47 o   0.54826
 -17   3  10     5889.25     6376.18    131.82 o   0.50468
 -15   3  10     7296.94     7777.48    148.64 o   0.46276
 -13   3  10      776.26      717.10     24.46 o   0.42300
 -11   3  10      477.68      520.56     33.49 o   0.38608
  -9   3  10      833.33      957.24     27.96 o   0.35289
  -7   3  10      708.72      938.31     52.99 o   0.32457
  -5   3  10    14624.26    16107.80    411.75 o   0.30249
  -3   3  10     8815.02     8485.38    171.29 o   0.28808
  -1   3  10     2684.16     2605.04     98.96 o   0.28254
   1   3  10     1359.65     1339.64     12.79 o   0.28637
   3   3  10    10174.34    10283.14    223.14 o   0.29921
   5   3  10     3940.00     3827.73     65.15 o   0.31998
   7   3  10     1972.41     2003.92     50.45 o   0.34726
   9   3  10       92.22       59.86     14.81 o   0.37964
  11   3  10     1840.90     1563.70     36.25 o   0.41595
  13   3  10     5373.87     5436.42     75.80 o   0.45523
  15   3  10      119.65       78.04     17.01 o   0.49680
  17   3  10        8.56        8.13     15.16 o   0.54010
 -19  -3 -10     2145.71     2293.85    150.71 o   0.58478
  20  -4 -10     5307.78     4830.20    204.08 o   0.57936
 -18   4  10    13095.13    12718.97    257.30 o   0.53581
 -16   4  10    18058.49    17120.62    297.16 o   0.49383
  14  -4 -10    28167.72    29121.56    482.21 o   0.45386
 -12   4  10    14744.51    14645.40    266.06 o   0.41647
 -10   4  10    62875.45    63598.33    875.35 o   0.38242
  -8   4  10    43142.81    43239.89    518.31 o   0.35269
  -6   4  10    31105.28    30902.30    584.45 o   0.32844
  -4   4  10    56391.66    52761.08    856.30 o   0.31096
  -2   4  10    28046.33    25838.42    378.27 o   0.30143
   0   4  10    32869.16    32750.37    656.38 o   0.30061
   2   4  10    24964.20    23229.75    234.98 o   0.30857
   4   4  10    78660.24    77173.13   1028.83 o   0.32466
   6   4  10    24854.79    23473.16    282.60 o   0.34776
   8   4  10    16782.44    15782.50    163.08 o   0.37657
  10   4  10    40747.07    39827.42    422.94 o   0.40990
  12   4  10    10053.56    10096.35    136.60 o   0.44674
  14   4  10    18152.07    17904.95    240.86 o   0.48628
  16   4  10    11939.64    12499.10    200.35 o   0.52793
  18   4  10    11003.86    11140.83    210.65 o   0.57122
  19  -5 -10      254.10      209.86     29.24 o   0.56896
  17  -5 -10     8891.06     8744.73    183.13 o   0.52709
  15  -5 -10       95.64       47.52     17.39 o   0.48710
 -13   5  10      981.07     1114.10     49.51 o   0.44951
 -11   5  10       70.69      100.51     16.16 o   0.41495
  -9   5  10     2454.80     2301.96     51.05 o   0.38426
  -7   5  10        0.31       17.36     11.91 o   0.35843
  -5   5  10      210.25      230.99     30.26 o   0.33856
  -3   5  10    10321.60     9919.86    166.75 o   0.32576
  -1   5  10      637.58      663.48     31.02 o   0.32087
   1   5  10     5028.69     4990.38    108.94 o   0.32424
   3   5  10    34203.24    33553.35    302.78 o   0.33563
   5   5  10     4048.54     4062.60     57.80 o   0.35428
   7   5  10     7252.55     7496.66     84.44 o   0.37909
   9   5  10      195.80      194.67     14.01 o   0.40897
  11   5  10     4836.09     4637.38     74.92 o   0.44288
  13   5  10     1173.30      935.07     30.01 o   0.47996
  15   5  10      132.88      104.37     16.84 o   0.51955
  17   5  10      647.61      660.44     29.16 o   0.56111
  18  -6 -10    13521.77    12724.44    294.94 o   0.56214
 -16   6  10     2126.52     1994.29     62.05 o   0.52228
 -14   6  10    32557.18    30716.05    544.61 o   0.48466
 -12   6  10    33126.69    31209.89    433.88 o   0.44984
 -10   6  10    48776.17    48360.77    711.42 o   0.41851
  -8   6  10    37368.94    36932.95    501.02 o   0.39153
  -6   6  10    32727.50    31357.53    348.55 o   0.36984
  -4   6  10    10607.06    10113.15    180.06 o   0.35440
  -2   6  10     9796.13     9761.68    110.64 o   0.34607
   0   6  10    74777.33    70045.45    713.92 o   0.34536
   2   6  10    30057.67    28811.06    334.74 o   0.35231
   4   6  10    45599.26    43188.32    438.29 o   0.36649
   6   6  10    84339.14    81541.02    849.33 o   0.38710
   8   6  10    50392.64    49307.80    535.78 o   0.41318
  10   6  10    29439.41    28378.56    327.43 o   0.44377
  12   6  10    19217.57    18915.46    241.38 o   0.47800
  14   6  10     8371.26     8750.37    144.80 o   0.51515
  16   6  10     1360.81     1316.21     41.00 o   0.55463
 -17   7  10      124.07      159.95     22.30 o   0.55903
 -15   7  10      130.61      115.59     22.37 o   0.52150
 -13   7  10      453.16      410.93     32.86 o   0.48657
 -11   7  10     1641.70     1646.22     60.76 o   0.45484
  -9   7  10     1183.56      904.19     25.79 o   0.42702
  -7   7  10      757.28      789.31     29.51 o   0.40393
  -5   7  10      882.63      822.22     18.73 o   0.38641
  -3   7  10     6953.19     6656.76     76.73 o   0.37524
  -1   7  10      779.25      775.96     22.12 o   0.37100
   1   7  10     1898.21     1669.53     38.17 o   0.37393
   3   7  10     7152.28     7548.08     93.95 o   0.38385
   5   7  10      260.61      301.35     14.86 o   0.40025
   7   7  10     3176.07     3122.48     58.18 o   0.42238
   9   7  10      381.46      322.28     18.90 o   0.44938
  11   7  10     2766.16     2699.95     58.01 o   0.48045
  13   7  10      721.03      565.02     27.79 o   0.51483
  15   7  10     1308.63     1330.58     43.77 o   0.55192
 -16   8  10     5235.68     4743.40    100.30 o   0.55969
 -14   8  10    20532.39    19008.50    395.60 o   0.52475
 -12   8  10    28008.94    26489.20    490.14 o   0.49277
 -10   8  10    64771.17    63314.00    919.45 o   0.46435
  -8   8  10    20506.27    20173.46    313.69 o   0.44019
  -6   8  10    13176.23    13134.23    200.49 o   0.42101
  -4   8  10     5612.92     5456.55     74.85 o   0.40752
  -2   8  10     7174.22     7333.98    108.03 o   0.40030
   0   8  10    27273.26    26689.93    310.68 o   0.39968
   2   8  10    36450.91    34352.70    372.17 o   0.40570
   4   8  10    16808.06    15615.26    167.81 o   0.41807
   6   8  10    23531.33    23965.93    299.60 o   0.43625
   8   8  10    40884.16    41154.65    557.23 o   0.45955
  10   8  10    36302.40    35697.35    443.46 o   0.48724
  12   8  10     4105.68     4207.98     79.85 o   0.51861
  14   8  10     3248.05     3216.00     68.40 o   0.55304
 -16  -8 -10     3621.28     3273.49    198.94 o   0.58999
 -15   9  10      221.04      201.49     27.90 o   0.56410
 -13   9  10     6977.28     6513.32    158.86 o   0.53198
 -11   9  10       88.30       83.91     24.67 o   0.50312
  -9   9  10      138.91      229.41     16.58 o   0.47812
  -7   9  10       65.99       35.05     18.85 o   0.45761
  -5   9  10     2738.14     2773.19     62.09 o   0.44223
  -3   9  10     1625.99     1546.04     45.82 o   0.43250
  -1   9  10      172.37      216.00     19.60 o   0.42883
   1   9  10     8087.11     7709.89    109.66 o   0.43136
   3   9  10      711.14      533.05     18.70 o   0.43999
   5   9  10       34.67       41.77     14.85 o   0.45437
   7   9  10      519.40      522.87     24.44 o   0.47398
   9   9  10      501.71      420.85     24.24 o   0.49819
  11   9  10     2975.39     2995.13     64.28 o   0.52638
  13   9  10       85.09       90.74     14.40 o   0.55795
 -15  -9 -10      131.57        0.00     42.20 o   0.59234
 -14  10  10    10852.74    10507.20    268.89 o   0.57219
 -12  10  10    12956.45    12511.63    279.75 o   0.54301
 -10  10  10    25389.76    24928.75    530.91 o   0.51736
  -8  10  10    25248.15    24968.71    361.22 o   0.49578
  -6  10  10    27320.89    27099.40    432.87 o   0.47883
  -4  10  10     3884.27     3815.27     73.45 o   0.46702
  -2  10  10    33085.35    33414.47    438.42 o   0.46073
   0  10  10    27882.52    27497.09    370.27 o   0.46019
   2  10  10    16484.21    16255.71    187.93 o   0.46543
   4  10  10    13269.80    13123.42    175.66 o   0.47625
   6  10  10     7433.40     7611.79    113.14 o   0.49229
   8  10  10    21407.74    22060.29    303.58 o   0.51305
  10  10  10    35171.97    35931.68    492.87 o   0.53799
  12  10  10      417.21      420.99     20.99 o   0.56656
 -11  11  10      823.66      862.79     49.09 o   0.55762
  -9  11  10     1264.40     1057.06     43.35 o   0.53518
  -7  11  10        6.46       27.35     19.18 o   0.51694
  -5  11  10     2057.31     2113.18     64.31 o   0.50337
  -3  11  10      934.35      789.76     32.61 o   0.49485
  -1  11  10      342.81      330.95     21.85 o   0.49164
   1  11  10      410.37      373.82     19.86 o   0.49385
   3  11  10      466.37      410.28     25.95 o   0.50140
   5  11  10     4106.50     4037.24     65.47 o   0.51407
   7  11  10     2130.10     2159.62     52.91 o   0.53148
   9  11  10     6284.26     6749.09    101.77 o   0.55318
  11  11  10       84.48       53.11     15.79 o   0.57870
 -10  12  10     8580.06     8117.80    283.68 o   0.57555
  -8  12  10    13845.95    14533.41    311.62 o   0.55623
  -6  12  10    16750.44    17224.84    302.51 o   0.54118
  -4  12  10    11253.61    11190.30    190.27 o   0.53076
  -2  12  10    18628.14    19814.45    315.04 o   0.52523
   0  12  10    34937.88    34894.95    468.73 o   0.52476
   2  12  10    25354.77    26212.71    394.97 o   0.52936
   4  12  10     2563.46     2502.85     48.10 o   0.53890
   6  12  10     8313.38     8074.32    131.67 o   0.55312
   8  12  10     8008.21     8760.50    164.20 o   0.57168
  -7  13  10      280.71      269.86     33.40 o   0.58017
  -5  13  10      101.53       90.91     22.15 o   0.56812
  -3  13  10      294.39      266.75     23.37 o   0.56058
  -1  13  10     1675.82     1827.21     50.37 o   0.55775
   1  13  10      555.36      558.06     27.70 o   0.55970
   3  13  10      356.43      274.35     21.87 o   0.56638
   5  13  10     1388.29     1350.17     51.18 o   0.57762
  21  -1 -11    20206.35    20635.62   1094.18 o   0.59338
 -19   1  11    15529.70    14966.90    357.54 o   0.54871
 -17   1  11    50461.46    54285.34   1355.83 o   0.50538
 -15   1  11    56892.11    60895.34   1039.70 o   0.46376
 -13   1  11    42784.35    48360.33    762.51 o   0.42435
 -11   1  11    14797.56    16046.51    258.45 o   0.38784
  -9   1  11     6806.19     7685.37    109.62 o   0.35512
  -7   1  11    45931.20    49212.39    746.67 o   0.32732
  -5   1  11    74403.55    78275.74   1269.00 o   0.30580
  -3   1  11    56569.55    57196.80    972.21 o   0.29193
  -1   1  11    59941.70    59818.08   1084.19 o   0.28684
   1   1  11    13871.06    13849.65    237.95 o   0.29099
   3   1  11   215075.88   209624.47   2881.71 o   0.30399
   5   1  11     1836.62     1682.21     43.91 o   0.32479
   7   1  11    15731.00    14216.47    138.84 o   0.35200
   9   1  11     6011.50     5966.09    100.42 o   0.38427
  11   1  11    14777.20    15013.10    177.80 o   0.42044
  13   1  11    33842.82    34776.51    426.42 o   0.45958
  15   1  11    21923.22    22662.41    350.52 o   0.50100
  17   1  11    27691.00    28056.71    460.27 o   0.54417
  19   1  11     7035.87     6979.60    250.43 o   0.58872
 -20   2  11     1576.98     1688.04     67.37 o   0.57468
 -18   2  11     1510.68     1567.00     60.79 o   0.53095
 -16   2  11     1435.39     1472.46     62.13 o   0.48878
 -14   2  11      415.31      374.47     19.72 o   0.44860
 -12   2  11       10.61       27.73     11.31 o   0.41099
 -10   2  11       37.11       75.92     14.13 o   0.37674
  -8   2  11     1032.53     1024.89     34.86 o   0.34683
  -6   2  11       16.11       17.11     14.20 o   0.32248
  -4   2  11     2365.43     2367.84     56.75 o   0.30502
  -2   2  11     9408.91     8884.28    177.84 o   0.29567
   0   2  11       28.26       26.39     16.36 o   0.29520
   2   2  11    58376.13    58641.67    850.58 o   0.30366
   4   2  11     2778.47     3093.79     70.28 o   0.32034
   6   2  11       26.24       32.42     14.89 o   0.34404
   8   2  11      577.59      457.32     12.61 o   0.37344
  10   2  11      169.38      143.69     19.66 o   0.40729
  12   2  11     1500.03     1476.01     38.29 o   0.44459
  14   2  11      252.72      215.30     22.60 o   0.48453
  16   2  11       67.15      102.13     19.47 o   0.52652
  18   2  11      892.09     1067.52     44.51 o   0.57011
 -19   3  11    13084.67    12818.47    301.96 o   0.55915
 -17   3  11    12247.79    12345.79    248.66 o   0.51669
 -15   3  11    30302.36    30714.51    526.32 o   0.47606
  13  -3 -11    34226.66    35635.14    572.78 o   0.43776
 -11   3  11    29047.32    31461.61    499.41 o   0.40247
  -9   3  11     2399.52     2517.08     53.11 o   0.37104
  -7   3  11    56000.14    55703.89    643.48 o   0.34453
  -5   3  11    58867.58    57240.36    913.92 o   0.32415
  -3   3  11     9022.82     8548.33    171.51 o   0.31111
  -1   3  11    65571.99    63401.76    883.45 o   0.30633
   1   3  11    37730.37    36478.03    568.98 o   0.31022
   3   3  11    52076.92    52125.81    627.37 o   0.32245
   5   3  11    26958.87    25987.33    255.84 o   0.34213
   7   3  11    29373.50    28126.58    387.11 o   0.36806
   9   3  11     3112.57     2942.97     38.66 o   0.39904
  11   3  11    13114.04    12891.94    175.12 o   0.43397
  13   3  11    30166.63    31505.46    440.74 o   0.47199
  15   3  11    12508.91    12857.71    190.71 o   0.51241
  17   3  11    10923.64    11365.50    203.71 o   0.55469
  20  -4 -11      971.97      985.66     87.41 o   0.58958
  18  -4 -11     1724.40     1589.07     63.17 o   0.54704
  16  -4 -11     5151.46     4785.16    117.86 o   0.50621
  14  -4 -11       86.13       90.91     22.27 o   0.46753
  12  -4 -11       47.94       55.44     19.61 o   0.43158
 -10   4  11     2324.06     2226.35     56.94 o   0.39910
  -8   4  11     9503.20     9699.84    159.91 o   0.37100
  -6   4  11       28.08       42.55     10.27 o   0.34834
  -4   4  11    36802.00    36342.03    518.45 o   0.33224
  -2   4  11      838.62      783.44     41.37 o   0.32367
   0   4  11     1641.13     1622.38     16.85 o   0.32325
   2   4  11    14452.17    14317.95    192.97 o   0.33099
   4   4  11    15002.16    14581.28    176.43 o   0.34635
   6   4  11     6955.20     6305.64     66.55 o   0.36839
   8   4  11      635.12      508.76     14.36 o   0.39598
  10   4  11      788.46      644.60     19.85 o   0.42805
  12   4  11     1159.26      898.89     29.50 o   0.46368
  14   4  11     2068.28     1988.69     44.90 o   0.50211
  16   4  11     1597.19     1646.12     49.59 o   0.54274
  18   4  11      101.95       83.97     24.80 o   0.58512
  19  -5 -11     2275.36     1985.52     85.24 o   0.57946
  17  -5 -11    14490.08    13989.64    298.44 o   0.53860
  15  -5 -11    28358.78    26657.82    486.17 o   0.49976
 -13   5  11    17706.58    17283.54    305.69 o   0.46343
 -11   5  11    44253.42    43298.91    650.30 o   0.43024
  -9   5  11    30639.04    29721.14    386.83 o   0.40100
  -7   5  11    44267.63    43765.69    625.09 o   0.37660
  -5   5  11    25990.19    25207.42    283.86 o   0.35805
  -3   5  11    31863.11    30859.68    341.95 o   0.34628
  -1   5  11    31832.72    30008.16    426.06 o   0.34200
   1   5  11    19395.35    19110.50    148.13 o   0.34549
   3   5  11    27022.42    25826.77    292.60 o   0.35651
   5   5  11    19220.51    18530.81    227.93 o   0.37440
   7   5  11    47488.20    46487.30    467.75 o   0.39824
   9   5  11    31588.73    30888.85    376.19 o   0.42703
  11   5  11    11350.68    10997.39    157.99 o   0.45984
  13   5  11    11129.58    11411.42    172.92 o   0.49588
  15   5  11     5257.36     5262.76    110.97 o   0.53450
  17   5  11     5503.47     5350.66    122.72 o   0.57516
  18  -6 -11       53.18       35.72     18.79 o   0.57285
  16  -6 -11      513.87      474.45     30.59 o   0.53400
 -14   6  11     2249.01     1913.85     66.34 o   0.49749
 -12   6  11      689.14      399.58     29.45 o   0.46386
 -10   6  11     1185.79      975.93     33.75 o   0.43380
  -8   6  11     2013.99     2017.06     32.99 o   0.40810
  -6   6  11     2473.58     2171.45     31.35 o   0.38762
  -4   6  11     6316.08     5964.50    102.96 o   0.37321
  -2   6  11      253.96      233.88     24.10 o   0.36561
   0   6  11        2.13        6.51     18.29 o   0.36523
   2   6  11     1823.64     1593.45     19.36 o   0.37210
   4   6  11      546.27      585.26     22.91 o   0.38583
   6   6  11     1828.35     1696.72     29.39 o   0.40573
   8   6  11       25.46       32.41     17.03 o   0.43094
  10   6  11     2568.10     2669.80     56.48 o   0.46058
  12   6  11     2617.73     2636.83     67.50 o   0.49387
  14   6  11     1673.23     1673.04     51.43 o   0.53012
  16   6  11      546.02      450.13     24.72 o   0.56875
  17  -7 -11     9390.88     8460.54    215.94 o   0.56990
 -15   7  11     5223.80     5473.09    117.61 o   0.53333
 -13   7  11    16595.52    15508.06    294.00 o   0.49945
 -11   7  11    52218.71    50297.65    829.71 o   0.46883
  -9   7  11    63099.76    62612.12    920.25 o   0.44214
  -7   7  11    31909.64    31462.01    344.97 o   0.42014
  -5   7  11     7968.75     8047.45    162.32 o   0.40359
  -3   7  11    27601.18    26544.48    339.41 o   0.39319
  -1   7  11    20607.75    19717.08    185.57 o   0.38943
   1   7  11     8273.56     7658.53    134.30 o   0.39249
   3   7  11    36568.86    34297.79    341.37 o   0.40223
   5   7  11     6533.32     6141.10     77.54 o   0.41817
   7   7  11    17952.71    17595.16    247.36 o   0.43964
   9   7  11    34940.32    34488.14    426.72 o   0.46588
  11   7  11    26277.03    27031.90    404.85 o   0.49613
  13   7  11     4485.51     4259.36     85.91 o   0.52971
  15   7  11     2427.68     2445.25     58.28 o   0.56602
  16  -8 -11      378.43      353.59     33.64 o   0.57064
 -14   8  11     6647.29     6219.66    131.95 o   0.53662
 -12   8  11        4.69       28.15     22.33 o   0.50561
 -10   8  11        7.74       60.32     19.79 o   0.47818
  -8   8  11     2320.28     2439.31     71.23 o   0.45499
  -6   8  11      483.58      441.52     39.42 o   0.43671
  -4   8  11    12364.68    12277.81    199.99 o   0.42398
  -2   8  11     1611.31     1526.21     33.23 o   0.41730
   0   8  11     1534.21     1425.20     49.93 o   0.41697
   2   8  11      987.55     1082.95     40.93 o   0.42300
   4   8  11     6860.69     6342.53     87.67 o   0.43513
   6   8  11     2622.34     2506.02     59.46 o   0.45287
   8   8  11      213.15      231.40     16.52 o   0.47558
  10   8  11      590.99      533.32     27.03 o   0.50260
  12   8  11     2794.03     2837.58     60.33 o   0.53327
  14   8  11      716.62      604.88     27.90 o   0.56700
  15  -9 -11     3372.85     3263.58     95.05 o   0.57506
 -13   9  11    16513.06    16667.36    398.61 o   0.54379
 -11   9  11    27452.81    26626.59    447.63 o   0.51580
  -9   9  11    23102.71    23475.47    426.80 o   0.49167
  -7   9  11    17651.72    17706.70    310.09 o   0.47198
  -5   9  11    37344.21    35762.35    442.04 o   0.45732
  -3   9  11     5063.62     4810.34     87.65 o   0.44817
  -1   9  11    50290.86    48862.57    621.60 o   0.44487
   1   9  11    38766.22    36926.11    374.65 o   0.44755
   3   9  11     9796.66     9457.18    142.57 o   0.45611
   5   9  11     8515.49     8284.61    120.60 o   0.47023
   7   9  11    27994.29    27746.00    331.23 o   0.48942
   9   9  11    15305.47    16085.16    260.03 o   0.51312
  11   9  11    22097.18    23140.36    361.80 o   0.54074
  13   9  11     1700.31     1601.46     46.10 o   0.57170
  14 -10 -11     2164.73     2472.03    112.90 o   0.58309
 -12  10  11     1021.14      896.33     36.64 o   0.55468
 -10  10  11     3624.54     3828.19    109.30 o   0.52980
  -8  10  11      499.98      511.31     23.92 o   0.50897
  -6  10  11      123.95      102.68     27.62 o   0.49270
  -4  10  11     2822.13     2574.89     51.71 o   0.48145
  -2  10  11     2695.70     2688.98     54.31 o   0.47558
   0  10  11      143.95      167.73     15.28 o   0.47529
   2  10  11      452.76      342.78     25.53 o   0.48059
   4  10  11      651.17      626.86     27.62 o   0.49130
   6  10  11       40.01       53.85     16.23 o   0.50707
   8  10  11       58.66       93.23     17.80 o   0.52746
  10  10  11      700.73      774.40     31.66 o   0.55194
  12  10  11     3117.69     3361.84     83.77 o   0.58001
 -11  11  11    20210.93    20313.22    619.62 o   0.56909
  -9  11  11    12928.92    13047.39    296.16 o   0.54731
  -7  11  11     5240.94     5113.47    105.82 o   0.52970
  -5  11  11    23721.09    24168.88    429.66 o   0.51668
  -3  11  11    10142.69    10257.82    163.60 o   0.50859
  -1  11  11    27221.45    27041.69    380.85 o   0.50569
   1  11  11    20946.48    21775.79    337.78 o   0.50805
   3  11  11    15335.12    15506.51    216.36 o   0.51561
   5  11  11     3861.84     3895.16     69.34 o   0.52814
   7  11  11    13210.08    13576.25    214.41 o   0.54530
   9  11  11    10971.10    11603.18    184.10 o   0.56667
  11  11  11    10307.73    11224.24    437.39 o   0.59179
 -10  12  11     1337.55     1199.68     90.43 o   0.58676
  -8  12  11      225.60      138.23     27.27 o   0.56802
  -6  12  11      313.56      228.04     17.30 o   0.55348
  -4  12  11     1060.46     1048.51     43.83 o   0.54349
  -2  12  11     3984.90     4166.83     88.39 o   0.53830
   0  12  11      360.26      405.60     26.19 o   0.53805
   2  12  11      423.21      312.24     18.74 o   0.54273
   4  12  11     2267.51     2219.53     46.92 o   0.55224
   6  12  11      378.03      295.82     20.72 o   0.56632
   8  12  11      102.69      111.27     27.78 o   0.58464
  -7  13  11     2809.55     2724.89    192.91 o   0.59157
  -5  13  11     5972.16     5746.50    175.91 o   0.57994
  -3  13  11    20287.51    21494.49    467.69 o   0.57275
  -1  13  11    16075.92    17315.18    382.93 o   0.57017
   1  13  11    12458.98    12653.35    244.87 o   0.57227
   3  13  11    18567.91    19149.59    451.81 o   0.57899
   5  13  11     5629.30     6209.37    325.54 o   0.59018
 -20   0  12    10212.71    10577.04    560.65 o   0.58118
 -18   0  12    38645.91    42846.04   1496.69 o   0.53818
 -16   0  12    48844.68    51181.46   1412.88 o   0.49684
 -14   0  12    57759.23    62258.68   1661.52 o   0.45760
 -12   0  12    56476.35    61491.38   1370.28 o   0.42106
 -10   0  12     4039.12     4845.51    135.09 o   0.38798
  -8   0  12    33231.50    36459.95    837.26 o   0.35931
  -6   0  12    48242.90    50199.02    723.22 o   0.33619
  -4   0  12    55542.96    56038.46   1364.57 o   0.31982
  -2   0  12    12765.97    13089.25    414.55 o   0.31126
   0   0  12    59371.11    56802.37   1004.41 o   0.31117
   2   0  12    32625.16    31168.04    550.78 o   0.31955
   4   0  12    50388.31    50920.07   1000.15 o   0.33576
   6   0  12    37151.70    34026.14    375.81 o   0.35875
   8   0  12     2554.27     2434.27     90.75 o   0.38731
  10   0  12     8438.09     7893.70    148.54 o   0.42031
  12   0  12    19893.09    20589.42    357.05 o   0.45678
  14   0  12    28351.13    30286.91    761.10 o   0.49596
  16   0  12    12481.57    12585.24    294.72 o   0.53727
  18   0  12     4310.09     4326.58    172.49 o   0.58023
 -19   1  12     1015.96      941.69     48.57 o   0.56078
 -17   1  12     3163.10     3245.64    112.23 o   0.51867
 -15   1  12      655.38      554.66     33.97 o   0.47844
 -13   1  12     3471.34     3699.20    111.55 o   0.44060
 -11   1  12      376.65      356.76     24.44 o   0.40582
  -9   1  12     1591.52     1711.86     29.64 o   0.37496
  -7   1  12     2958.99     3054.77     80.54 o   0.34906
  -5   1  12     4274.03     4181.64     97.88 o   0.32929
  -3   1  12     1792.61     1753.79     59.02 o   0.31680
  -1   1  12     4684.93     5004.09    142.42 o   0.31247
   1   1  12        5.16       13.70     14.03 o   0.31662
   3   1  12      322.93      223.82     11.82 o   0.32894
   5   1  12       18.88       17.27     20.16 o   0.34856
   7   1  12      499.46      466.87     38.08 o   0.37434
   9   1  12       12.44       21.35     13.35 o   0.40511
  11   1  12      273.93      163.28     17.58 o   0.43981
  13   1  12      149.22      116.13     20.46 o   0.47759
  15   1  12     4115.38     4251.68     82.61 o   0.51778
  17   1  12      162.47      136.99     20.98 o   0.55986
  20  -2 -12     8216.67     8500.21    467.21 o   0.58613
 -18   2  12    35248.85    35563.33    848.71 o   0.54352
 -16   2  12    28571.79    29500.97    721.07 o   0.50262
 -14   2  12    24861.59    25846.95    439.49 o   0.46388
 -12   2  12    22593.57    24874.84    417.42 o   0.42787
 -10   2  12     4302.24     4475.94     85.53 o   0.39536
  -8   2  12    39527.30    40689.88    502.04 o   0.36727
  -6   2  12    12127.51    12869.58    211.24 o   0.34468
  -4   2  12   110717.09   110641.05   1443.82 o   0.32873
  -2   2  12    17015.73    15956.33    178.32 o   0.32042
   0   2  12    27596.63    27425.96    466.90 o   0.32033
   2   2  12   108065.20   105890.04   1159.08 o   0.32847
   4   2  12    64209.59    63696.30    608.66 o   0.34426
   6   2  12    28875.26    27815.82    374.71 o   0.36672
   8   2  12     5432.14     5066.72     61.47 o   0.39470
  10   2  12    23928.02    23160.66    290.96 o   0.42713
  12   2  12    24491.74    24248.54    334.46 o   0.46307
  14   2  12    14983.74    14744.21    215.55 o   0.50176
  16   2  12    18948.72    19581.07    310.87 o   0.54262
  18   2  12     4598.15     4441.64    167.22 o   0.58519
  19  -3 -12      323.59      384.82     44.61 o   0.57100
 -17   3  12       33.98       67.44     15.30 o   0.52970
 -15   3  12       37.96       66.76     16.37 o   0.49037
 -13   3  12       42.01       45.82     19.10 o   0.45353
 -11   3  12       84.68      137.81     17.67 o   0.41982
  -9   3  12    10477.45    10927.91    174.73 o   0.39008
  -7   3  12     1080.43     1148.89     46.44 o   0.36525
  -5   3  12      925.48      957.60     19.52 o   0.34640
  -3   3  12    21134.24    20884.96    208.52 o   0.33455
  -1   3  12      140.61      121.49     34.25 o   0.33045
   1   3  12     1398.62     1428.42     54.87 o   0.33438
   3   3  12      462.84      465.33     14.96 o   0.34607
   5   3  12     2787.19     2740.71     39.91 o   0.36477
   7   3  12      232.19      183.90     13.67 o   0.38948
   9   3  12     1781.12     1556.08     34.34 o   0.41914
  11   3  12      559.85      468.45     21.53 o   0.45276
  13   3  12     2034.02     2210.50     48.99 o   0.48955
  15   3  12     3058.77     3328.35     71.22 o   0.52883
  17   3  12     1521.44     1412.00     44.28 o   0.57009
  18  -4 -12    15826.08    14957.11    375.84 o   0.55925
  16  -4 -12    17617.14    17004.29    363.33 o   0.51959
  14  -4 -12    21635.89    21652.00    386.33 o   0.48221
  12  -4 -12    11611.77    11988.17    207.48 o   0.44768
 -10   4  12    25503.73    25938.18    385.20 o   0.41672
  -8   4  12    47565.92    48303.29    706.83 o   0.39017
  -6   4  12    17667.87    17688.15    182.74 o   0.36899
  -4   4  12    61432.92    60010.22    698.98 o   0.35413
  -2   4  12    17564.94    16275.34    229.98 o   0.34643
   0   4  12    16445.00    16136.38    123.84 o   0.34634
   2   4  12    28164.98    26283.67    310.91 o   0.35389
   4   4  12    12492.87    11848.81    132.29 o   0.36859
   6   4  12    16571.47    15822.79    188.61 o   0.38965
   8   4  12     7534.89     7330.30    100.00 o   0.41610
  10   4  12    40263.99    39344.20    469.78 o   0.44697
  12   4  12    17908.91    17250.33    223.88 o   0.48143
  14   4  12     5653.66     5545.70    108.83 o   0.51875
  16   4  12    16147.03    17069.58    295.45 o   0.55837
  17  -5 -12     3496.75     3174.49     81.10 o   0.55110
  15  -5 -12        7.49        4.12     17.48 o   0.51341
 -13   5  12     1304.94     1045.06     37.19 o   0.47834
 -11   5  12     6026.17     5315.03     98.09 o   0.44652
  -9   5  12     3728.76     3420.73     60.49 o   0.41867
  -7   5  12      673.10      513.59     13.58 o   0.39564
  -5   5  12     1861.14     1879.67     28.47 o   0.37831
  -3   5  12    21651.20    21158.72    267.68 o   0.36749
  -1   5  12     1366.21     1142.39     18.19 o   0.36376
   1   5  12     8645.05     8372.67     75.74 o   0.36734
   3   5  12      660.26      635.03     23.61 o   0.37801
   5   5  12      657.02      541.01     23.25 o   0.39520
   7   5  12     4624.81     4348.59     70.19 o   0.41812
   9   5  12     6955.72     7107.43     96.80 o   0.44587
  11   5  12       51.08       40.18     16.23 o   0.47762
  13   5  12     2916.09     2987.55     70.67 o   0.51262
  15   5  12      183.65      145.31     19.83 o   0.55026
  17   5  12     5045.28     6583.14    545.58 o   0.59002
  18  -6 -12     8275.21     8111.94    318.64 o   0.58452
  16  -6 -12      537.28      429.20     26.78 o   0.54670
 -14   6  12    15095.58    14923.45    265.30 o   0.51131
 -12   6  12    30327.66    29119.07    473.74 o   0.47888
 -10   6  12    17095.07    16154.03    256.60 o   0.45007
  -8   6  12    42913.16    41919.70    511.64 o   0.42561
  -6   6  12    42607.48    40881.09    599.06 o   0.40627
  -4   6  12    19945.29    19455.60    242.14 o   0.39283
  -2   6  12    12656.36    12303.96    151.97 o   0.38590
   0   6  12    22465.06    20839.99    246.89 o   0.38582
   2   6  12     2477.24     2532.26     39.11 o   0.39261
   4   6  12      420.24      506.42     20.21 o   0.40592
   6   6  12    18959.03    18456.09    226.20 o   0.42513
   8   6  12    24396.42    24342.04    302.46 o   0.44949
  10   6  12    20134.08    19721.58    260.49 o   0.47822
  12   6  12    18392.93    19343.69    303.20 o   0.51057
  14   6  12     9880.53    10248.01    178.48 o   0.54591
  16   6  12     4195.64     3926.65    139.28 o   0.58368
  17  -7 -12      315.69      226.79     28.32 o   0.58172
 -15   7  12      278.63      187.62     23.88 o   0.54615
 -13   7  12     4077.84     4024.71    114.34 o   0.51332
 -11   7  12     2399.66     2390.19     59.38 o   0.48380
  -9   7  12      965.68      921.18     34.38 o   0.45823
  -7   7  12       49.31       23.52     13.59 o   0.43729
  -5   7  12      962.69      903.18     24.07 o   0.42168
  -3   7  12     1197.74     1256.84     40.37 o   0.41200
  -1   7  12     1623.82     1577.04     33.35 o   0.40867
   1   7  12     2680.12     2518.00     47.27 o   0.41186
   3   7  12      860.27      728.47     23.86 o   0.42140
   5   7  12     2071.87     2038.70     39.29 o   0.43689
   7   7  12     3010.21     2837.92     52.36 o   0.45772
   9   7  12      321.76      328.32     22.79 o   0.48321
  11   7  12     1320.50     1047.15     36.50 o   0.51265
  13   7  12      291.02      186.79     18.59 o   0.54541
  15   7  12      639.68      537.72     32.42 o   0.58092
  16  -8 -12     5576.87     5468.17    226.81 o   0.58254
 -14   8  12     5708.10     5262.22    125.42 o   0.54946
 -12   8  12    36521.66    34053.57    636.80 o   0.51942
 -10   8  12    41950.21    41606.55    752.67 o   0.49298
  -8   8  12    22716.11    22220.74    322.51 o   0.47075
  -6   8  12    16340.61    15656.66    221.87 o   0.45335
  -4   8  12    36964.01    36591.24    520.14 o   0.44135
  -2   8  12    11899.37    11636.90    156.68 o   0.43519
   0   8  12    16660.45    16400.78    204.20 o   0.43512
   2   8  12     6859.84     6502.24     91.29 o   0.44115
   4   8  12     7759.75     7497.90    113.39 o   0.45303
   6   8  12    13682.64    13470.79    169.53 o   0.47033
   8   8  12    30269.12    30352.08    446.55 o   0.49246
  10   8  12    30653.81    30845.49    431.21 o   0.51881
  12   8  12    13127.96    13430.39    219.07 o   0.54877
  14   8  12     4562.84     4589.74    111.62 o   0.58179
  15  -9 -12       38.29       90.43     45.21 o   0.58697
 -13   9  12     2119.58     2040.69     68.22 o   0.55656
 -11   9  12     1525.41     1826.41     66.72 o   0.52945
  -9   9  12      683.38      632.53     46.94 o   0.50619
  -7   9  12      244.58      209.92     21.22 o   0.48731
  -5   9  12      256.04      186.86     19.85 o   0.47335
  -3   9  12     3893.33     3725.01     77.90 o   0.46475
  -1   9  12     1771.84     1823.85     44.41 o   0.46180
   1   9  12      918.39      698.94     26.61 o   0.46462
   3   9  12     2241.83     2105.50     46.14 o   0.47311
   5   9  12      117.28      141.94     18.63 o   0.48696
   7   9  12     1190.35     1142.85     33.87 o   0.50573
   9   9  12       74.43       66.19     14.77 o   0.52891
  11   9  12       14.79       34.03     14.79 o   0.55593
  13   9  12     1181.51     1286.31     59.14 o   0.58628
 -12  10  12    14370.31    15269.65    407.13 o   0.56730
 -10  10  12    21826.79    20681.33    391.44 o   0.54320
  -8  10  12    18316.98    18121.31    354.12 o   0.52311
  -6  10  12     1333.90     1431.69     53.06 o   0.50750
  -4  10  12    36082.03    36330.18    582.82 o   0.49681
  -2  10  12    26316.80    26719.56    406.11 o   0.49135
   0  10  12    19842.58    20057.94    285.35 o   0.49129
   2  10  12     9290.99     8992.82    142.17 o   0.49664
   4  10  12     9922.74    10168.67    148.67 o   0.50722
   6  10  12    12461.87    12656.68    184.95 o   0.52272
   8  10  12    20574.44    21563.85    328.39 o   0.54272
  10  10  12    21406.29    22480.25    416.40 o   0.56674
  11 -11 -12       72.87       84.40     45.21 o   0.58149
  -9  11  12      782.81      780.52     47.42 o   0.56039
  -7  11  12     3479.68     3540.55     88.22 o   0.54340
  -5  11  12     7025.46     7304.43    137.34 o   0.53092
  -3  11  12      209.21      121.41     19.53 o   0.52326
  -1  11  12        6.53       14.46     16.12 o   0.52065
   1  11  12       79.29       56.43     15.74 o   0.52315
   3  11  12     3177.83     2995.70     57.12 o   0.53070
   5  11  12     1066.73      989.86     31.83 o   0.54308
   7  11  12      202.72      200.96     21.09 o   0.55998
   9  11  12      928.05     1243.42     51.46 o   0.58100
  -8  12  12     5908.91     5796.80    187.30 o   0.58072
  -6  12  12     9018.70     9147.79    212.33 o   0.56671
  -4  12  12     9482.54     9810.58    184.64 o   0.55715
  -2  12  12    12876.18    13790.73    255.08 o   0.55228
   0  12  12    27134.31    28907.71    449.57 o   0.55223
   2  12  12    10902.50    11384.88    176.04 o   0.55699
   4  12  12     9214.70     9765.62    176.20 o   0.56645
   6  12  12     5856.52     6220.82    168.02 o   0.58037
  -5  13  12      803.72      620.94     78.37 o   0.59267
  -3  13  12      746.27      762.74     53.23 o   0.58582
  -1  13  12        0.66       13.25     20.83 o   0.58349
   1  13  12     1336.19     1292.78     75.19 o   0.58572
 -19   1  13     9646.14    10335.22    398.50 o   0.57378
 -17   1  13    22327.71    23408.88    625.79 o   0.53290
 -15   1  13    46953.35    51787.01   1155.22 o   0.49404
 -13   1  13     7275.98     7677.69    150.33 o   0.45773
 -11   1  13    25452.73    27547.73    425.53 o   0.42462
  -9   1  13    21454.62    22317.09    389.71 o   0.39551
  -7   1  13    21195.50    22428.33    290.32 o   0.37134
  -5   1  13    55179.33    55523.67    624.86 o   0.35313
  -3   1  13     9919.07     9609.48    114.30 o   0.34183
  -1   1  13    40864.22    38956.21    389.45 o   0.33814
   1   1  13    28047.88    26613.66    256.58 o   0.34230
   3   1  13   105203.76   102718.40   1084.46 o   0.35403
   5   1  13    60871.95    58980.98    572.01 o   0.37263
   7   1  13      786.81      582.77     26.80 o   0.39712
   9   1  13    27662.88    25155.50    284.23 o   0.42650
  11   1  13     7879.54     7388.18    115.69 o   0.45983
  13   1  13    19515.69    19381.67    305.49 o   0.49630
  15   1  13     6652.58     6908.56    121.48 o   0.53529
  17   1  13    10400.80    10727.86    257.12 o   0.57628
 -18   2  13       81.91       65.83     18.29 o   0.55702
 -16   2  13      325.80      242.89     26.02 o   0.51739
 -14   2  13     5159.93     5630.85    125.64 o   0.48007
 -12   2  13     1423.37     1366.70     38.22 o   0.44562
 -10   2  13     5017.30     5474.40     99.16 o   0.41477
  -8   2  13      307.03      372.56     15.87 o   0.38837
  -6   2  13       47.69       54.48     11.45 o   0.36737
  -4   2  13     6975.49     6595.02     90.96 o   0.35276
  -2   2  13    11742.71    11418.01    120.93 o   0.34534
   0   2  13      488.77      341.78     15.51 o   0.34557
   2   2  13     9825.01    10200.25     99.62 o   0.35344
   4   2  13      127.92      134.41     11.70 o   0.36846
   6   2  13     2429.02     2336.41     58.00 o   0.38980
   8   2  13     7047.95     6596.23    106.63 o   0.41650
  10   2  13      930.07      712.37     24.33 o   0.44759
  12   2  13      611.42      623.41     28.53 o   0.48223
  14   2  13      763.44      668.45     27.56 o   0.51971
  16   2  13      588.23      635.34     30.68 o   0.55945
  19  -3 -13    28728.72    28161.52    986.49 o   0.58377
 -17   3  13    14381.64    13427.75    307.93 o   0.54364
 -15   3  13    27288.16    28325.80    541.63 o   0.50561
 -13   3  13    29481.51    29922.09    536.06 o   0.47019
 -11   3  13    26036.94    27382.17    413.26 o   0.43802
  -9   3  13    14487.22    15033.91    207.88 o   0.40987
  -7   3  13    42127.34    41250.50    539.08 o   0.38659
  -5   3  13    48695.41    47163.14    562.73 o   0.36914
  -3   3  13     2370.49     2330.54     32.50 o   0.35834
  -1   3  13    22218.77    20908.77    250.18 o   0.35482
   1   3  13    17821.19    17121.31    184.99 o   0.35879
   3   3  13    36032.47    34740.25    312.25 o   0.37000
   5   3  13    45501.34    44024.33    545.25 o   0.38783
   7   3  13    16587.86    15476.08    164.76 o   0.41142
   9   3  13    18613.44    17560.90    221.63 o   0.43985
  11   3  13     9795.38     9692.22    149.58 o   0.47223
  13   3  13    36660.00    37577.07    535.44 o   0.50782
  15   3  13     4525.57     4922.93    103.53 o   0.54599
  17   3  13     5523.73     5291.22    153.04 o   0.58623
  18  -4 -13     1116.78     1489.08     73.28 o   0.57237
  16  -4 -13      321.74      264.70     31.59 o   0.53389
  14  -4 -13     1116.42     1202.48     56.11 o   0.49781
  12  -4 -13       11.63       41.43     19.42 o   0.46468
 -10   4  13     4475.98     4353.47     85.63 o   0.43518
  -8   4  13    10029.84    10467.93    136.66 o   0.41009
  -6   4  13       13.31       19.55     12.38 o   0.39027
  -4   4  13    29463.62    28778.35    310.63 o   0.37654
  -2   4  13     1700.26     1803.80     51.68 o   0.36960
   0   4  13     2285.93     1921.14     25.17 o   0.36982
   2   4  13     3714.15     3666.96     52.81 o   0.37718
   4   4  13      698.81      539.01     27.69 o   0.39129
   6   4  13      148.82      111.70     21.84 o   0.41145
   8   4  13       46.24       31.37     17.02 o   0.43683
  10   4  13      372.17      269.06     20.27 o   0.46657
  12   4  13     2558.17     2410.99     64.47 o   0.49989
  14   4  13     9514.76    10228.40    191.62 o   0.53614
  16   4  13     1927.84     2035.66     66.73 o   0.57474
  17  -5 -13     6643.08     5558.93    165.43 o   0.56451
  15  -5 -13    11337.91    10727.01    238.53 o   0.52798
  13  -5 -13     7371.75     6640.74    145.78 o   0.49417
 -11   5  13    22540.32    21789.14    330.60 o   0.46367
  -9   5  13    20955.27    20300.80    309.68 o   0.43717
  -7   5  13    19099.72    18511.72    226.52 o   0.41543
  -5   5  13    44144.51    43849.63    550.45 o   0.39923
  -3   5  13    27817.08    27263.74    405.67 o   0.38928
  -1   5  13    24132.19    23164.38    209.68 o   0.38604
   1   5  13     8896.07     8556.89    124.58 o   0.38969
   3   5  13    12480.16    12052.09    140.38 o   0.40003
   5   5  13    21485.52    20395.56    210.16 o   0.41658
   7   5  13    24784.11    24367.33    313.70 o   0.43863
   9   5  13    47835.42    46118.32    567.01 o   0.46539
  11   5  13    19404.72    19288.11    287.80 o   0.49611
  13   5  13    22034.62    22941.52    348.64 o   0.53010
  15   5  13     9638.37    10226.80    191.52 o   0.56677
  16  -6 -13       24.04        1.09     16.76 o   0.56031
 -14   6  13      921.03      840.10     37.92 o   0.52604
 -12   6  13      961.38      671.75     34.86 o   0.49480
 -10   6  13     3124.26     2761.79     56.83 o   0.46721
  -8   6  13     1871.22     1645.33     56.42 o   0.44394
  -6   6  13       33.53       50.34     18.98 o   0.42569
  -4   6  13     9466.94     9404.49    147.09 o   0.41315
  -2   6  13       42.82       54.54     22.66 o   0.40683
   0   6  13        7.22       14.42     15.06 o   0.40703
   2   6  13      986.59      859.45     29.70 o   0.41373
   4   6  13     1147.87      958.64     24.05 o   0.42663
   6   6  13     1342.10     1240.71     41.83 o   0.44520
   8   6  13     1454.98     1301.99     45.97 o   0.46875
  10   6  13     1408.15     1390.03     44.49 o   0.49658
  12   6  13     2182.96     2210.64     50.20 o   0.52801
  14   6  13      858.41      782.47     31.44 o   0.56245
  15  -7 -13     2952.64     2831.65     76.81 o   0.55987
 -13   7  13     3096.86     2925.61     81.99 o   0.52811
 -11   7  13    25277.09    24451.05    419.60 o   0.49968
  -9   7  13    44059.54    43401.87    634.78 o   0.47519
  -7   7  13    13146.27    12899.60    227.10 o   0.45527
  -5   7  13    28586.08    27455.01    370.87 o   0.44054
  -3   7  13    45792.12    45667.41    576.66 o   0.43154
  -1   7  13    17921.94    17975.69    263.02 o   0.42862
   1   7  13     5229.96     4914.38     59.01 o   0.43191
   3   7  13     8401.01     8056.62    105.34 o   0.44127
   5   7  13    14077.41    13634.51    195.26 o   0.45632
   7   7  13    10015.17     9709.97    126.05 o   0.47653
   9   7  13    35926.16    35931.45    536.82 o   0.50128
  11   7  13    25564.90    26654.02    411.93 o   0.52992
  13   7  13     9553.36     9282.15    166.09 o   0.56187
 -14   8  13     4319.19     4491.40    113.74 o   0.56320
 -12   8  13        1.95        9.68     20.79 o   0.53414
 -10   8  13       89.69       72.98     22.33 o   0.50868
  -8   8  13     1344.26     1388.46     59.00 o   0.48739
  -6   8  13     1173.58     1183.01     50.69 o   0.47083
  -4   8  13      427.88      391.42     24.41 o   0.45952
  -2   8  13     3005.25     2980.82     52.21 o   0.45385
   0   8  13     1170.96     1174.32     46.12 o   0.45403
   2   8  13     3865.47     3766.33     61.82 o   0.46005
   4   8  13       41.78       38.21     14.11 o   0.47168
   6   8  13     1152.17     1082.94     29.67 o   0.48854
   8   8  13     1541.27     1496.28     40.95 o   0.51009
  10   8  13       28.41       46.20     18.46 o   0.53578
  12   8  13        1.10        2.60     15.07 o   0.56504
 -13   9  13    15362.60    14618.90    357.46 o   0.57022
 -11   9  13    21214.62    21241.05    379.87 o   0.54400
  -9   9  13    12375.10    12716.26    266.49 o   0.52159
  -7   9  13    14312.81    14437.10    229.60 o   0.50351
  -5   9  13    15282.05    16068.36    278.00 o   0.49023
  -3   9  13    17482.77    18192.46    270.39 o   0.48216
  -1   9  13    24318.52    23927.75    307.46 o   0.47955
   1   9  13    14523.96    14662.70    206.42 o   0.48249
   3   9  13     2705.81     2671.36     56.66 o   0.49088
   5   9  13     9731.62     9082.46    123.62 o   0.50446
   7   9  13    29891.95    30435.72    459.20 o   0.52281
   9   9  13    24255.60    24608.84    375.94 o   0.54546
  11   9  13    10988.79    11455.52    218.74 o   0.57190
  12 -10 -13     1257.81     1476.99    123.58 o   0.58080
 -10  10  13     5755.14     5536.87    128.79 o   0.55748
  -8  10  13      528.40      388.96     26.74 o   0.53813
  -6  10  13      201.62      174.29     25.77 o   0.52318
  -4  10  13      195.42      165.43     20.86 o   0.51303
  -2  10  13     5156.62     5751.29    111.42 o   0.50795
   0  10  13       36.74       36.64     18.82 o   0.50811
   2  10  13        4.00       12.60     14.65 o   0.51349
   4  10  13        8.46       12.21     14.43 o   0.52395
   6  10  13     1088.66     1189.14     44.63 o   0.53917
   8  10  13      503.05      564.05     22.49 o   0.55877
  10  10  13     2324.34     2685.26     78.57 o   0.58232
  -9  11  13    11408.69    11932.60    293.87 o   0.57434
  -7  11  13     3385.68     3616.90    103.26 o   0.55797
  -5  11  13     9768.65    10421.60    180.71 o   0.54602
  -3  11  13    16905.31    17279.91    260.86 o   0.53879
  -1  11  13     9336.79    10209.28    182.66 o   0.53645
   1  11  13    13545.05    13993.70    212.35 o   0.53908
   3  11  13    10127.48    10365.68    154.77 o   0.54661
   5  11  13     9710.06    10145.50    167.43 o   0.55883
   7  11  13    18681.08    19532.22    358.97 o   0.57546
  -6  12  13       43.44       72.16     29.79 o   0.58079
  -4  12  13      191.72      142.28     24.60 o   0.57166
  -2  12  13     2855.35     2898.99     68.89 o   0.56711
   0  12  13       42.24       40.63     16.53 o   0.56725
   2  12  13       73.88       15.49     19.69 o   0.57208
   4  12  13       13.34       15.34     21.19 o   0.58148
 -18   0  14    19326.74    21428.37   1121.30 o   0.56629
 -16   0  14    43817.24    47832.54   1517.51 o   0.52757
 -14   0  14    26943.77    27911.61    825.50 o   0.49124
 -12   0  14    77709.52    83769.88   2180.18 o   0.45787
 -10   0  14     2444.82     2799.61    110.04 o   0.42816
  -8   0  14    43083.88    45518.89    895.67 o   0.40290
  -6   0  14    33361.72    34344.44    685.17 o   0.38299
  -4   0  14     2014.40     2552.64     69.86 o   0.36930
  -2   0  14    13346.76    12839.23    151.63 o   0.36251
   0   0  14    20633.78    19755.14    328.13 o   0.36303
   2   0  14    88434.26    83532.88   1276.59 o   0.37083
   4   0  14    50951.22    50426.00    645.61 o   0.38545
   6   0  14    53978.71    51524.06    902.29 o   0.40617
   8   0  14     9628.89     8502.15    127.13 o   0.43211
  10   0  14     7270.88     6520.63    150.69 o   0.46239
  12   0  14    31393.34    32478.36    696.90 o   0.49621
  14   0  14     6823.28     6969.92    158.66 o   0.53291
  16   0  14     2100.75     2042.42     82.76 o   0.57193
  19  -1 -14      143.35      150.71     39.19 o   0.58763
 -17   1  14     5059.64     5572.87    174.09 o   0.54798
 -15   1  14      234.21      314.79     21.98 o   0.51049
 -13   1  14     3197.38     3453.16     81.79 o   0.47567
 -11   1  14     1056.35      975.41     39.67 o   0.44414
  -9   1  14     5675.32     6008.85    147.60 o   0.41666
  -7   1  14     1194.93     1245.69     25.30 o   0.39406
  -5   1  14     3778.09     3829.97     57.48 o   0.37724
  -3   1  14     1438.22     1233.73     16.30 o   0.36698
  -1   1  14       71.08       29.32     17.42 o   0.36384
   1   1  14       52.56       86.87     12.35 o   0.36801
   3   1  14     2866.15     2589.73     30.18 o   0.37924
   5   1  14        5.59        8.40     19.25 o   0.39693
   7   1  14       41.64       32.99     17.75 o   0.42027
   9   1  14       14.33       16.86     12.46 o   0.44837
  11   1  14     2756.38     2535.98     53.52 o   0.48041
  13   1  14      107.97       84.87     17.15 o   0.51564
  15   1  14     2667.37     2845.10     64.13 o   0.55347
 -18   2  14    12983.77    13329.02    398.18 o   0.57137
 -16   2  14    38951.08    40510.88    945.82 o   0.53302
 -14   2  14     6521.94     6663.10    182.70 o   0.49709
 -12   2  14    28205.43    30086.63    468.48 o   0.46414
 -10   2  14    21964.63    22573.95    332.51 o   0.43486
  -8   2  14    30529.17    32476.21    509.23 o   0.41001
  -6   2  14    15626.29    16037.11    190.09 o   0.39047
  -4   2  14    17632.77    17190.42    172.27 o   0.37704
  -2   2  14    11396.71    10659.22    168.95 o   0.37040
   0   2  14     6738.03     6595.24     61.56 o   0.37091
   2   2  14    82131.89    79427.80    821.88 o   0.37854
   4   2  14    54172.03    53155.27    618.86 o   0.39288
   6   2  14    32919.80    30855.61    303.12 o   0.41323
   8   2  14     8027.62     7817.00    109.56 o   0.43875
  10   2  14    18788.71    18081.99    262.80 o   0.46860
  12   2  14    27845.94    28054.49    432.10 o   0.50201
  14   2  14     5148.14     5372.10    106.64 o   0.53831
  16   2  14    12174.76    13185.91    343.34 o   0.57696
  17  -3 -14      994.19     1076.46     63.97 o   0.55843
 -15   3  14     3786.08     3886.58    102.25 o   0.52169
 -13   3  14      172.24      184.40     19.82 o   0.48767
 -11   3  14       33.89       54.35     14.61 o   0.45697
  -9   3  14     9174.07     9499.88    130.92 o   0.43031
  -7   3  14       28.18       47.30     13.66 o   0.40847
  -5   3  14     1494.92     1158.83     30.91 o   0.39227
  -3   3  14     5621.09     5634.00    105.75 o   0.38241
  -1   3  14     3943.28     3764.60     33.21 o   0.37940
   1   3  14        6.94       21.00     13.62 o   0.38340
   3   3  14     7178.73     6841.73     92.27 o   0.39419
   5   3  14      252.31      150.69     12.81 o   0.41124
   7   3  14      704.46      634.30     23.03 o   0.43381
   9   3  14     7714.42     7506.06     99.66 o   0.46109
  11   3  14     5367.48     5444.93    115.46 o   0.49230
  13   3  14      950.66      913.51     39.27 o   0.52674
  15   3  14     1440.40     1546.38     44.38 o   0.56382
  18  -4 -14    11438.20    10950.33    422.85 o   0.58635
  16  -4 -14    23919.01    22185.20    492.41 o   0.54905
  14  -4 -14    10473.42     9787.48    210.01 o   0.51424
 -12   4  14    17880.38    18391.19    314.24 o   0.48247
 -10   4  14    26172.27    25575.47    407.39 o   0.45436
  -8   4  14    48148.55    48717.48    595.96 o   0.43065
  -6   4  14    19269.50    18386.33    279.78 o   0.41208
  -4   4  14    30158.00    29437.88    375.81 o   0.39938
  -2   4  14    60002.57    59140.69    590.40 o   0.39312
   0   4  14    15914.33    15793.09    216.70 o   0.39360
   2   4  14    42871.84    40340.21    410.62 o   0.40080
   4   4  14    20117.07    19203.96    208.21 o   0.41437
   6   4  14    14311.38    13754.32    178.00 o   0.43371
   8   4  14    16352.30    16090.99    211.83 o   0.45809
  10   4  14    18116.09    17702.72    235.85 o   0.48675
  12   4  14    22506.55    24005.59    374.12 o   0.51899
  14   4  14     7861.62     8650.12    160.06 o   0.55418
  16   4  14    15541.85    16873.31    558.81 o   0.59180
  17  -5 -14        4.71       38.87     27.46 o   0.57877
  15  -5 -14     6821.94     6630.46    150.85 o   0.54341
  13  -5 -14     3006.73     2976.82     85.68 o   0.51083
 -11   5  14     1249.30     1093.93     37.98 o   0.48161
  -9   5  14     8076.57     7884.51    143.39 o   0.45639
  -7   5  14      928.81      976.20     47.13 o   0.43586
  -5   5  14       47.72       66.33     18.49 o   0.42071
  -3   5  14      702.84      598.63     20.08 o   0.41154
  -1   5  14     3238.83     3016.91     65.39 o   0.40874
   1   5  14    11451.40    11272.71    149.92 o   0.41246
   3   5  14      643.72      510.55     19.47 o   0.42250
   5   5  14     1857.58     1818.35     44.40 o   0.43845
   7   5  14      699.16      540.86     24.15 o   0.45969
   9   5  14     4896.53     5064.94    100.27 o   0.48552
  11   5  14     1780.26     1671.72     49.67 o   0.51525
  13   5  14     1422.09     1368.91     40.79 o   0.54825
  15   5  14      162.52       72.58     25.95 o   0.58397
  16  -6 -14     3762.48     3390.30    128.01 o   0.57477
  14  -6 -14     7606.39     7284.82    161.32 o   0.54162
 -12   6  14    19727.96    19352.54    318.42 o   0.51155
 -10   6  14     8206.07     8184.15    144.53 o   0.48513
  -8   6  14    26883.94    27744.99    438.02 o   0.46299
  -6   6  14    40974.45    40701.84    537.84 o   0.44578
  -4   6  14    31057.58    31559.84    428.31 o   0.43406
  -2   6  14    60063.29    60367.40    781.31 o   0.42831
   0   6  14    49575.92    49133.96    532.83 o   0.42875
   2   6  14    24774.98    23289.95    259.73 o   0.43537
   4   6  14     8020.37     7939.85    120.32 o   0.44789
   6   6  14    38742.44    36914.23    443.49 o   0.46584
   8   6  14    30220.59    30117.89    446.21 o   0.48862
  10   6  14     9836.27     9854.58    155.08 o   0.51559
  12   6  14    25872.77    27299.45    423.16 o   0.54613
  14   6  14    13107.56    13769.23    293.51 o   0.57968
  15  -7 -14       11.56       50.82     24.24 o   0.57444
 -13   7  14       72.13       50.71     17.52 o   0.54373
 -11   7  14      803.75      737.34     37.13 o   0.51637
  -9   7  14     2598.98     2591.38     64.99 o   0.49293
  -7   7  14      101.61      118.92     15.50 o   0.47399
  -5   7  14     8025.85     8205.26    152.25 o   0.46009
  -3   7  14      159.27      193.74     20.30 o   0.45172
  -1   7  14      670.61      656.44     27.76 o   0.44918
   1   7  14     2366.27     2345.78     45.48 o   0.45256
   3   7  14     2273.63     2158.46     48.84 o   0.46173
   5   7  14      624.44      531.46     26.86 o   0.47637
   7   7  14       64.89       60.27     17.03 o   0.49599
   9   7  14      310.77      312.01     23.86 o   0.52001
  11   7  14     3444.18     3548.35     78.81 o   0.54788
  13   7  14      169.57      101.80     21.29 o   0.57902
  14  -8 -14     3375.12     3212.97    135.33 o   0.57777
 -12   8  14    22451.13    22444.18    478.35 o   0.54968
 -10   8  14    15941.21    15507.94    272.50 o   0.52519
  -8   8  14    12426.33    13283.38    226.64 o   0.50481
  -6   8  14    14054.91    14885.84    287.06 o   0.48907
  -4   8  14    39658.06    40378.04    592.02 o   0.47842
  -2   8  14    34140.30    34005.11    431.40 o   0.47320
   0   8  14     6946.61     7062.37    109.41 o   0.47360
   2   8  14    11682.80    11168.94    146.69 o   0.47960
   4   8  14     9151.47     8609.81    126.58 o   0.49100
   6   8  14    13792.49    13335.06    197.88 o   0.50742
   8   8  14    19877.34    20546.10    301.97 o   0.52841
  10   8  14     9092.36     9190.36    174.97 o   0.55345
  12   8  14     9410.51     9691.90    221.90 o   0.58201
  13  -9 -14        3.12       30.14     42.20 o   0.58471
 -11   9  14     2845.35     2685.80     70.34 o   0.55936
  -9   9  14       56.02       62.55     19.73 o   0.53780
  -7   9  14      912.26      909.31     39.82 o   0.52049
  -5   9  14     1068.11      974.57     34.99 o   0.50788
  -3   9  14     5806.52     5910.84    111.45 o   0.50030
  -1   9  14      976.42      875.64     32.43 o   0.49801
   1   9  14      778.97      713.40     29.43 o   0.50106
   3   9  14      937.01      900.72     30.90 o   0.50936
   5   9  14      293.65      256.89     19.28 o   0.52267
   7   9  14       31.72       54.67     15.08 o   0.54060
   9   9  14     2355.30     2509.63     57.18 o   0.56273
  11   9  14       17.70       10.68     24.44 o   0.58858
 -10  10  14    20924.27    21834.80    490.26 o   0.57259
  -8  10  14     7968.07     8413.88    229.81 o   0.55396
  -6  10  14      974.13     1049.23     40.52 o   0.53965
  -4  10  14    26068.48    27863.71    467.23 o   0.53001
  -2  10  14    29748.16    31155.22    468.77 o   0.52531
   0  10  14     7755.70     7842.60    134.49 o   0.52567
   2  10  14     6555.49     6597.85    112.73 o   0.53108
   4  10  14    12073.84    12362.34    168.71 o   0.54140
   6  10  14    14829.98    15275.43    241.10 o   0.55634
   8  10  14    10431.80    10763.56    215.01 o   0.57555
   9 -11 -14     4322.45     4726.36    247.17 o   0.58911
  -7  11  14      930.98      838.76     44.79 o   0.57335
  -5  11  14     1185.06      886.33     38.03 o   0.56192
  -3  11  14      585.36      556.86     26.43 o   0.55508
  -1  11  14       47.34       38.12     17.34 o   0.55302
   1  11  14     2646.55     2731.86     62.67 o   0.55576
   3  11  14        0.17       13.06     15.54 o   0.56326
   5  11  14      347.00      436.32     30.36 o   0.57532
  -4  12  14     6187.19     6262.32    196.31 o   0.58695
  -2  12  14     9650.37    10000.65    310.92 o   0.58271
   0  12  14    12861.84    14627.49    477.44 o   0.58303
   2  12  14    12054.07    12798.79    544.98 o   0.58792
 -17   1  15    23022.84    24502.71    915.39 o   0.56385
 -15   1  15    36285.34    39766.89   1063.22 o   0.52770
 -13   1  15     4210.47     4311.72    123.35 o   0.49431
 -11   1  15    27333.59    30160.51    587.01 o   0.46429
  -9   1  15    63611.04    67906.69   1195.62 o   0.43832
  -7   1  15    10122.96    11323.68    173.38 o   0.41716
  -5   1  15    18328.60    18699.56    243.04 o   0.40158
  -3   1  15     8192.57     8208.26    103.03 o   0.39224
  -1   1  15    18147.81    17338.53    188.06 o   0.38958
   1   1  15    47446.62    46652.47    504.99 o   0.39375
   3   1  15    28205.13    28510.33    294.00 o   0.40453
   5   1  15    75124.31    75520.95    894.01 o   0.42142
   7   1  15     3430.98     3464.31     54.81 o   0.44372
   9   1  15    24572.64    24754.16    339.15 o   0.47066
  11   1  15    22923.64    24031.85    341.70 o   0.50149
  13   1  15    10875.42    11197.38    196.92 o   0.53554
  15   1  15     3453.14     3406.68     98.38 o   0.57224
  18  -2 -15      317.84      268.27     48.23 o   0.58652
 -16   2  15     2424.18     2709.19     82.39 o   0.54943
 -14   2  15    11343.53    12497.46    333.11 o   0.51485
 -12   2  15     2450.14     2599.63     66.41 o   0.48334
 -10   2  15     5780.53     6070.82    119.00 o   0.45553
  -8   2  15       15.19       15.05     16.25 o   0.43214
  -6   2  15     1168.12     1046.25     31.14 o   0.41390
  -4   2  15      188.17      176.38     16.95 o   0.40153
  -2   2  15     2311.37     2406.99     44.86 o   0.39558
   0   2  15     1637.67     1439.51     36.16 o   0.39633
   2   2  15     1044.18      917.25     36.05 o   0.40375
   4   2  15     1274.68     1161.02     41.94 o   0.41748
   6   2  15     9537.72     8978.56    101.22 o   0.43693
   8   2  15     6948.47     7485.29    106.09 o   0.46138
  10   2  15     2881.37     3100.17     66.56 o   0.49007
  12   2  15       28.17       28.72     16.08 o   0.52232
  14   2  15       22.79        4.66     15.41 o   0.55749
  17  -3 -15    10836.54    10454.62    384.36 o   0.57402
 -15   3  15    17599.81    18366.66    414.97 o   0.53854
 -13   3  15    28849.98    30153.75    565.64 o   0.50587
 -11   3  15     9694.80     9880.04    168.43 o   0.47658
  -9   3  15    36955.53    38643.72    570.51 o   0.45131
  -7   3  15    38804.64    38333.71    520.79 o   0.43080
  -5   3  15    44146.80    42361.67    501.25 o   0.41573
  -3   3  15    17324.72    17727.04    236.77 o   0.40671
  -1   3  15    25095.13    24290.01    254.39 o   0.40415
   1   3  15    66161.66    64884.48    696.62 o   0.40817
   3   3  15    18650.65    18165.35    234.71 o   0.41858
   5   3  15    41204.73    39831.99    400.79 o   0.43492
   7   3  15    14950.03    15427.19    215.23 o   0.45656
   9   3  15    14158.17    14107.75    180.51 o   0.48278
  11   3  15    15176.37    15974.10    236.65 o   0.51289
  13   3  15    19509.51    20877.79    326.72 o   0.54623
  15   3  15     8680.36     9270.91    309.74 o   0.58226
  16  -4 -15     3274.09     3419.38    112.76 o   0.56499
  14  -4 -15     1597.39     1563.93     55.31 o   0.53143
 -12   4  15     1551.97     1575.16     50.45 o   0.50097
 -10   4  15     6739.69     6936.20    113.56 o   0.47419
  -8   4  15     5402.08     5411.10     97.27 o   0.45176
  -6   4  15      595.98      417.18     26.96 o   0.43435
  -4   4  15       46.90       43.19     17.62 o   0.42258
  -2   4  15     5143.64     5384.06     94.88 o   0.41692
   0   4  15     1953.08     1969.30     36.18 o   0.41764
   2   4  15     4336.76     4006.52     68.09 o   0.42468
   4   4  15      258.20      199.47     14.02 o   0.43776
   6   4  15      156.09       67.91     14.65 o   0.45635
   8   4  15     2042.22     2028.89     46.25 o   0.47981
  10   4  15     4411.67     4384.51     95.72 o   0.50746
  12   4  15     2929.45     3105.58     60.85 o   0.53867
  14   4  15     3929.07     4125.09     93.32 o   0.57284
  15  -5 -15    20807.24    20055.14    514.46 o   0.55960
  13  -5 -15    22687.63    22159.57    408.18 o   0.52824
 -11   5  15    11689.52    11833.50    208.16 o   0.50025
  -9   5  15    20265.04    19631.56    274.46 o   0.47625
  -7   5  15    17671.56    17365.70    261.26 o   0.45685
  -5   5  15    40388.83    40446.37    582.87 o   0.44267
  -3   5  15    41906.63    40950.67    471.24 o   0.43421
  -1   5  15    36909.85    37270.46    474.61 o   0.43181
   1   5  15    44145.28    42629.10    483.96 o   0.43558
   3   5  15     9944.52     9291.51    112.76 o   0.44535
   5   5  15    13421.85    12903.10    181.20 o   0.46074
   7   5  15     9956.24    10046.82    135.32 o   0.48122
   9   5  15    22648.33    22342.72    319.24 o   0.50617
  11   5  15    13236.79    14126.89    239.64 o   0.53496
  13   5  15    13951.55    14841.53    244.43 o   0.56700
  14  -6 -15      589.90      488.75     29.89 o   0.55797
 -12   6  15     2503.77     2389.45     69.10 o   0.52903
 -10   6  15     5377.05     5605.90    124.63 o   0.50375
  -8   6  15      139.78      120.48     14.71 o   0.48269
  -6   6  15       30.15       41.00     16.94 o   0.46644
  -4   6  15     3334.34     3264.26     54.26 o   0.45550
  -2   6  15       21.49       39.49     14.75 o   0.45026
   0   6  15     2489.41     2567.45     59.55 o   0.45092
   2   6  15     1428.92     1324.69     31.96 o   0.45745
   4   6  15     3974.76     3772.58     77.35 o   0.46962
   6   6  15      474.02      378.48     19.76 o   0.48699
   8   6  15     2551.99     2427.88     61.08 o   0.50904
  10   6  15      751.08      630.27     25.84 o   0.53519
  12   6  15        0.33       10.33     15.06 o   0.56486
 -13   7  15     7622.44     7790.51    162.50 o   0.56011
 -11   7  15    18776.85    18581.91    298.64 o   0.53380
  -9   7  15    17633.33    18182.84    332.86 o   0.51137
  -7   7  15    11450.07    11764.75    180.76 o   0.49336
  -5   7  15    32120.81    31984.10    454.44 o   0.48025
  -3   7  15    67192.13    68971.79    948.06 o   0.47247
  -1   7  15    38246.82    38333.13    433.55 o   0.47027
   1   7  15    11185.33    10866.93    152.24 o   0.47373
   3   7  15     7991.91     7867.85    120.09 o   0.48273
   5   7  15    16681.07    16089.70    195.35 o   0.49696
   7   7  15     2045.91     2096.49     52.83 o   0.51601
   9   7  15    16130.42    16756.49    263.54 o   0.53935
  11   7  15     9521.56     9663.75    161.77 o   0.56645
 -12   8  15      225.40      189.13     27.80 o   0.56599
 -10   8  15       78.54       81.81     17.93 o   0.54243
  -8   8  15     3205.73     3127.36     71.24 o   0.52294
  -6   8  15       14.37       28.78     18.79 o   0.50797
  -4   8  15     2910.66     3303.74     88.04 o   0.49794
  -2   8  15      485.17      466.06     29.27 o   0.49315
   0   8  15      987.55      899.94     29.40 o   0.49376
   2   8  15       15.62       35.54     16.17 o   0.49973
   4   8  15      117.35      104.66     13.51 o   0.51089
   6   8  15     1553.49     1617.83     48.75 o   0.52691
   8   8  15     3415.92     3619.68     69.88 o   0.54735
  10   8  15      100.22       18.05     15.37 o   0.57175
  11  -9 -15    11208.68    10841.37    309.61 o   0.57549
  -9   9  15     7208.12     7154.44    140.63 o   0.55475
  -7   9  15    12160.44    13048.44    256.75 o   0.53819
  -5   9  15    11079.29    11367.84    205.87 o   0.52621
  -3   9  15    48981.00    50641.95    791.65 o   0.51911
  -1   9  15    35333.75    35961.56    541.53 o   0.51711
   1   9  15    15946.89    16357.06    227.24 o   0.52026
   3   9  15     2587.91     2413.34     48.83 o   0.52847
   5   9  15    12513.90    12566.45    201.39 o   0.54150
   7   9  15    16322.16    16346.31    237.94 o   0.55903
   9   9  15     5839.05     6054.12    157.36 o   0.58064
  -8  10  15     2739.85     3241.85    111.66 o   0.57052
  -6  10  15      648.89      580.11     29.19 o   0.55684
  -4  10  15     1815.57     1916.88     53.36 o   0.54770
  -2  10  15       73.13      115.11     15.39 o   0.54335
   0  10  15     1932.26     2132.30     54.16 o   0.54390
   2  10  15       12.21       19.54     14.82 o   0.54933
   4  10  15     4098.01     4259.28     73.43 o   0.55950
   6  10  15       37.82       48.95     18.86 o   0.57416
  -7  11  15     5861.96     5552.19    199.13 o   0.58946
  -5  11  15     6072.95     6392.25    164.18 o   0.57854
  -3  11  15    19037.28    20908.22    498.63 o   0.57209
  -1  11  15    10146.55    10407.28    214.59 o   0.57028
   1  11  15     4801.72     5189.20    131.06 o   0.57313
   3  11  15     6984.24     7752.47    209.93 o   0.58059
 -16   0  16    23319.58    25690.53   1302.16 o   0.56142
 -14   0  16    29468.95    31050.77    926.65 o   0.52784
 -12   0  16    11068.42    11368.03    389.92 o   0.49737
 -10   0  16    65682.63    71724.94   2166.60 o   0.47062
  -8   0  16    61982.32    64397.11   1601.76 o   0.44826
  -6   0  16    67356.22    69794.94   1241.19 o   0.43096
  -4   0  16      179.65      248.10     21.27 o   0.41935
  -2   0  16     9094.08     8943.45    182.05 o   0.41391
   0   0  16    22987.47    22646.23    392.56 o   0.41490
   2   0  16    26390.18    25673.38    329.60 o   0.42225
   4   0  16     1440.52     1916.71     76.47 o   0.43565
   6   0  16    39279.33    39217.23    637.75 o   0.45456
   8   0  16    19470.60    18767.94    333.14 o   0.47834
  10   0  16     9981.56    10436.84    240.91 o   0.50629
  12   0  16    26879.86    29538.53    643.01 o   0.53776
  14   0  16     7211.09     8047.09    281.66 o   0.57218
 -17   1  16     2735.41     2847.03    122.21 o   0.58045
 -15   1  16      829.62      892.30     51.14 o   0.54560
 -13   1  16      535.94      485.79     28.29 o   0.51359
 -11   1  16      335.03      355.98     32.41 o   0.48498
  -9   1  16     1358.21     1228.32     37.42 o   0.46042
  -7   1  16     5260.76     5213.22    108.34 o   0.44057
   5  -1 -16       23.43       23.72     13.63 o   0.42611
  -3   1  16      599.05      466.50     14.07 o   0.41757
  -1   1  16     5903.17     5806.08     86.06 o   0.41534
   1   1  16      169.44      123.99     12.77 o   0.41952
   3   1  16     3189.32     3296.59     76.28 o   0.42991
   5   1  16     2446.13     2673.61     65.53 o   0.44608
   7   1  16      544.72      422.81     22.98 o   0.46743
   9   1  16       42.85       33.58     17.26 o   0.49330
  11   1  16     2290.45     2509.55     64.70 o   0.52300
  13   1  16      215.45      182.40     19.28 o   0.55594
 -15  -1 -16       12.96        0.00     36.17 o   0.59156
 -16   2  16    30573.14    32791.14    978.38 o   0.56654
 -14   2  16     5488.49     5446.27    147.39 o   0.53329
 -12   2  16    12537.96    13339.52    281.44 o   0.50315
 -10   2  16    44932.62    47132.10    802.38 o   0.47673
  -8   2  16    37705.76    39228.89    577.49 o   0.45466
  -6   2  16    53001.04    53212.33    705.32 o   0.43761
  -4   2  16     4863.69     4741.04     96.00 o   0.42619
  -2   2  16    35811.23    34999.82    342.65 o   0.42084
   0   2  16     8122.39     8501.06    111.26 o   0.42181
   2   2  16    36866.91    36259.88    460.18 o   0.42904
   4   2  16    27820.68    27770.55    298.15 o   0.44223
   6   2  16    12338.57    12348.76    168.73 o   0.46088
   8   2  16    26582.37    27673.80    404.82 o   0.48434
  10   2  16    18213.35    18957.27    274.11 o   0.51196
  12   2  16    15760.49    16383.06    254.12 o   0.54311
  14   2  16     5967.83     5859.29    148.23 o   0.57721
  17  -3 -16       48.73       39.19     36.17 o   0.59033
 -15   3  16     5585.14     5691.26    141.43 o   0.55610
 -13   3  16      255.82      249.36     28.21 o   0.52473
 -11   3  16     1589.05     1632.23     48.37 o   0.49676
  -9   3  16     4501.08     4699.31    105.59 o   0.47281
  -7   3  16     1722.97     1493.47     36.47 o   0.45351
  -5   3  16      864.47      836.72     36.34 o   0.43946
  -3   3  16    13012.33    13248.93    203.68 o   0.43120
  -1   3  16       92.80      171.76     12.85 o   0.42904
   1   3  16     1718.85     1474.56     37.65 o   0.43308
   3   3  16    10227.98    10116.51    121.89 o   0.44315
   5   3  16     3287.06     3096.61     61.79 o   0.45886
   7   3  16      289.13      213.29     18.45 o   0.47964
   9   3  16     2238.83     2221.05     57.72 o   0.50488
  11   3  16     1637.05     1703.34     42.11 o   0.53394
  13   3  16     1506.88     1594.51     55.08 o   0.56624
  16  -4 -16    23043.47    22886.48    818.47 o   0.58165
  14  -4 -16     8740.51     8283.94    210.86 o   0.54931
 -12   4  16    13158.76    13452.01    271.66 o   0.52010
 -10   4  16    26187.50    26764.19    415.45 o   0.49458
  -8   4  16    20092.01    19660.81    314.73 o   0.47335
  -6   4  16    25168.12    25026.27    346.83 o   0.45700
  -4   4  16    20194.56    19863.62    244.03 o   0.44607
  -2   4  16    61887.66    63148.21    809.38 o   0.44097
   0   4  16    17554.07    17380.52    196.54 o   0.44189
   2   4  16    26216.92    25613.23    299.62 o   0.44880
   4   4  16    26343.42    26222.30    312.70 o   0.46143
   6   4  16     2215.47     2080.28     46.27 o   0.47932
   8   4  16    18525.71    18673.16    265.31 o   0.50193
  10   4  16    10905.73    11484.64    211.11 o   0.52863
  12   4  16    14459.83    14743.19    222.79 o   0.55885
 -14  -4 -16     4949.45     4895.16    277.31 o   0.59204
  15  -5 -16    11150.37    10503.46    327.79 o   0.57651
  13  -5 -16       96.35       78.72     19.79 o   0.54632
 -11   5  16      873.12      787.46     38.31 o   0.51952
  -9   5  16     2274.92     2089.39     44.25 o   0.49666
  -7   5  16      106.70       85.68     15.07 o   0.47832
  -5   5  16      829.34      713.05     31.12 o   0.46503
  -3   5  16     2993.77     2905.47     49.68 o   0.45723
  -1   5  16     2077.31     1797.42     36.26 o   0.45519
   1   5  16     1019.06      823.69     27.60 o   0.45900
   3   5  16      804.89      608.56     26.68 o   0.46852
   5   5  16    14234.98    13992.14    193.25 o   0.48340
   7   5  16     4254.15     4291.33     85.53 o   0.50317
   9   5  16     3104.73     3246.43     66.20 o   0.52729
  11   5  16      461.06      400.75     23.86 o   0.55518
  13   5  16       55.18       28.45     20.76 o   0.58630
  14  -6 -16    16612.52    15337.95    431.33 o   0.57502
 -12   6  16    13749.06    14260.70    278.81 o   0.54719
 -10   6  16     5863.68     5979.63    124.18 o   0.52299
  -8   6  16     2776.15     2650.23     50.09 o   0.50296
  -6   6  16    29947.85    30524.12    494.17 o   0.48760
  -4   6  16    17926.46    18146.37    284.65 o   0.47737
  -2   6  16    33045.32    33302.31    403.94 o   0.47261
   0   6  16    30483.02    30556.04    390.86 o   0.47347
   2   6  16     7832.48     7632.47    108.39 o   0.47992
   4   6  16     7034.39     6895.94     98.57 o   0.49175
   6   6  16    11392.56    11439.36    172.73 o   0.50859
   8   6  16    14077.17    14388.12    224.95 o   0.52994
  10   6  16     3827.93     3898.57     78.77 o   0.55530
  12   6  16    17310.18    18167.64    440.89 o   0.58414
  13  -7 -16      750.50      486.88     36.21 o   0.57719
 -11   7  16      977.65      958.56     34.95 o   0.55189
  -9   7  16      168.67      175.63     23.28 o   0.53044
  -7   7  16      901.15      720.84     24.55 o   0.51331
  -5   7  16     5046.09     5239.85    103.63 o   0.50094
  -3   7  16      344.13      351.88     24.56 o   0.49370
  -1   7  16     1248.97     1187.17     35.95 o   0.49182
   1   7  16      138.67      114.76     17.61 o   0.49535
   3   7  16       72.53       60.58     16.78 o   0.50418
   5   7  16     1993.41     2045.16     52.32 o   0.51804
   7   7  16     2001.25     2184.07     54.39 o   0.53654
   9   7  16      196.18      121.19     16.55 o   0.55921
  11   7  16      493.25      505.26     38.87 o   0.58559
  12  -8 -16    11286.17    11125.63    572.71 o   0.58299
 -10   8  16    12988.72    12775.57    243.00 o   0.56035
  -8   8  16     3459.22     3598.57     96.13 o   0.54170
  -6   8  16    24378.42    24852.61    390.87 o   0.52747
  -4   8  16    30465.14    31134.34    498.78 o   0.51803
  -2   8  16    39760.07    40645.95    566.59 o   0.51364
   0   8  16    10535.13    10914.88    170.76 o   0.51443
   2   8  16    10238.10    10437.50    149.78 o   0.52038
   4   8  16     8678.96     8635.52    138.75 o   0.53131
   6   8  16    16007.57    16639.63    255.37 o   0.54693
   8   8  16    11523.68    11435.60    193.81 o   0.56684
  10   8  16     2853.11     3171.00    198.94 o   0.59062
  -9   9  16     1645.97     1840.53     59.36 o   0.57238
  -7   9  16      310.12      259.94     23.78 o   0.55654
  -5   9  16     1595.40     1676.73     51.47 o   0.54516
  -3   9  16      182.39      245.81     24.84 o   0.53851
  -1   9  16      706.97      717.08     31.52 o   0.53679
   1   9  16       76.96       44.23     14.47 o   0.54002
   3   9  16      310.03      274.05     20.49 o   0.54813
   5   9  16      223.96      251.48     19.19 o   0.56090
   7   9  16     1852.81     2009.39     64.36 o   0.57803
  -8  10  16     9937.50     9749.67    335.61 o   0.58777
  -6  10  16     9103.73     9517.69    280.43 o   0.57468
  -4  10  16     7524.88     8047.30    170.34 o   0.56603
  -2  10  16    49232.84    49523.33    794.60 o   0.56202
   0  10  16     4785.75     5160.92    105.74 o   0.56274
   2  10  16     4599.59     4807.45    112.04 o   0.56818
   4  10  16    10917.17    11319.12    257.96 o   0.57821
  -3  11  16       10.22       18.09     29.84 o   0.58975
  -1  11  16     2774.54     3255.40    149.20 o   0.58818
   1  11  16     1653.93     1968.31    144.68 o   0.59113
 -15   1  17     6727.81     6641.13    215.12 o   0.56412
 -13   1  17    21276.92    22694.82    495.79 o   0.53343
 -11   1  17    10806.50    11256.83    250.20 o   0.50616
  -9   1  17   110846.30   117223.03   1913.45 o   0.48291
  -7   1  17    36042.25    36772.09    509.51 o   0.46426
  -5   1  17    12638.18    12526.92    171.17 o   0.45079
  -3   1  17    14529.28    13866.18    170.77 o   0.44298
  -1   1  17     7710.28     7680.29    105.67 o   0.44112
   1   1  17    31049.03    29747.03    318.76 o   0.44530
   3   1  17    16097.32    16206.87    209.58 o   0.45534
   5   1  17     5345.00     5179.64     79.30 o   0.47087
   7   1  17    30114.82    30088.35    396.13 o   0.49137
   9   1  17    18807.31    20160.79    309.13 o   0.51625
  11   1  17    40174.38    43495.73    643.98 o   0.54490
  13   1  17     5019.84     5148.90    140.61 o   0.57678
  16  -2 -17      946.29     1160.49    114.54 o   0.58431
 -14   2  17     3045.47     3351.14    101.61 o   0.55232
 -12   2  17     1452.73     1452.97     48.23 o   0.52349
 -10   2  17     4090.33     4129.25     86.35 o   0.49837
  -8   2  17     2060.19     1944.56     56.36 o   0.47753
  -6   2  17      208.75      131.18     19.48 o   0.46156
  -4   2  17     2394.48     2250.87     45.77 o   0.45099
  -2   2  17      240.10      181.91     16.24 o   0.44618
   0   2  17     1695.84     1465.10     40.33 o   0.44734
   2   2  17     1541.99     1200.08     27.92 o   0.45440
   4   2  17     4549.13     4256.34     63.78 o   0.46711
   6   2  17      211.03      210.63     21.78 o   0.48503
   8   2  17     1364.06     1398.24     46.51 o   0.50759
  10   2  17     1637.46     1597.36     45.39 o   0.53421
  12   2  17      604.29      522.64     26.68 o   0.56433
  15  -3 -17     7824.77     7381.43    284.44 o   0.57428
 -13   3  17    22829.95    23352.39    480.86 o   0.54416
 -11   3  17    11236.35    11409.70    257.40 o   0.51746
  -9   3  17    24696.04    26197.90    417.80 o   0.49473
  -7   3  17    34625.61    34362.79    494.18 o   0.47655
  -5   3  17    15005.66    14940.96    210.88 o   0.46344
  -3   3  17     4515.95     4532.22     70.34 o   0.45584
  -1   3  17     9194.30     9086.93    120.23 o   0.45404
   1   3  17    26852.68    26730.10    338.26 o   0.45810
   3   3  17     5603.58     5258.89     73.07 o   0.46787
   5   3  17    17483.93    17169.98    234.10 o   0.48299
   7   3  17    21692.42    21690.79    311.15 o   0.50300
   9   3  17    10037.51    10059.10    162.59 o   0.52733
  11   3  17    17090.53    18447.00    333.42 o   0.55541
  13   3  17     4852.92     4801.68    175.79 o   0.58671
  14  -4 -17      251.95      204.55     28.24 o   0.56781
 -12   4  17     1585.43     1763.58     56.72 o   0.53980
 -10   4  17        4.12       18.06     17.36 o   0.51547
  -8   4  17      238.22      218.34     19.29 o   0.49536
  -6   4  17     1091.37      996.08     38.22 o   0.47998
  -4   4  17      443.26      401.65     18.59 o   0.46982
  -2   4  17    14278.19    13889.24    172.52 o   0.46521
   0   4  17     1007.90      888.92     28.80 o   0.46632
   2   4  17    10602.85    10236.74    127.82 o   0.47310
   4   4  17     2277.38     2238.77     51.19 o   0.48532
   6   4  17       34.31       47.37     16.67 o   0.50259
   8   4  17      457.47      335.64     26.57 o   0.52440
  10   4  17     3025.83     3239.21     69.12 o   0.55021
  12   4  17      724.55      849.73     41.84 o   0.57949
  13  -5 -17    14349.35    13975.89    371.59 o   0.56501
 -11   5  17    10472.08    10191.43    184.54 o   0.53934
  -9   5  17    13958.60    13970.67    223.63 o   0.51758
  -7   5  17    10879.24    11201.51    187.99 o   0.50022
  -5   5  17     8576.17     8552.28    134.51 o   0.48775
  -3   5  17    27343.90    28139.20    389.34 o   0.48054
  -1   5  17    15124.10    15116.80    189.10 o   0.47883
   1   5  17    33060.44    32763.39    401.66 o   0.48268
   3   5  17    10939.23    10748.90    151.16 o   0.49196
   5   5  17    17205.93    17036.71    236.26 o   0.50637
   7   5  17    13433.37    13312.93    202.72 o   0.52548
   9   5  17     4681.12     4555.91     99.39 o   0.54882
  11   5  17     8320.23     8432.00    167.43 o   0.57585
  12  -6 -17      444.21      391.23     40.35 o   0.56595
 -10   6  17      207.09      180.54     19.27 o   0.54279
  -8   6  17       25.81       37.70     15.70 o   0.52372
  -6   6  17      171.44      174.88     18.91 o   0.50921
  -4   6  17      202.64      180.93     17.64 o   0.49964
  -2   6  17       57.88       77.95     20.59 o   0.49531
   0   6  17     1652.89     1742.13     44.33 o   0.49635
   2   6  17     3371.87     3410.76     69.17 o   0.50273
   4   6  17      563.33      392.65     19.67 o   0.51424
   6   6  17     1169.58     1026.07     32.61 o   0.53057
   8   6  17      942.81      628.09     25.31 o   0.55127
  10   6  17      260.60      235.00     26.93 o   0.57588
  11  -7 -17     5108.73     4949.57    144.51 o   0.57060
  -9   7  17     8662.49     8551.51    145.96 o   0.55007
  -7   7  17     4943.68     5308.72    107.75 o   0.53377
  -5   7  17    12354.94    12654.93    230.06 o   0.52210
  -3   7  17    53848.98    55795.02    793.70 o   0.51537
  -1   7  17    19046.37    19504.83    294.22 o   0.51378
   1   7  17    12920.24    13145.80    207.97 o   0.51737
   3   7  17    19226.54    19327.37    236.28 o   0.52603
   5   7  17    16003.22    16405.47    237.58 o   0.53953
   7   7  17     8819.40     8690.99    149.98 o   0.55751
   9   7  17     2421.04     2244.03     73.38 o   0.57956
 -10   8  17     1082.20     1220.49     49.48 o   0.57887
  -8   8  17     1973.60     2125.08     67.32 o   0.56103
  -6   8  17     2653.10     2742.14     63.78 o   0.54751
  -4   8  17     3338.93     3528.61     84.39 o   0.53862
  -2   8  17     3853.14     3980.61     85.85 o   0.53460
   0   8  17     3369.64     3437.74     66.72 o   0.53557
   2   8  17       58.09       53.64     17.55 o   0.54148
   4   8  17      132.03      109.15     14.55 o   0.55219
   6   8  17       32.08       43.37     16.64 o   0.56743
   8   8  17      402.76      361.60     35.62 o   0.58683
  -7   9  17     6138.35     6053.38    161.26 o   0.57547
  -5   9  17    15887.28    17059.31    347.98 o   0.56466
  -3   9  17     5450.05     5541.82    126.26 o   0.55844
  -1   9  17    26752.06    27355.99    446.18 o   0.55697
   1   9  17    10019.43     9844.40    155.76 o   0.56029
   3   9  17     5415.00     6200.04    161.14 o   0.56830
   5   9  17    16810.96    17269.75    456.25 o   0.58082
  -4  10  17     1592.12     1835.18     89.91 o   0.58493
  -2  10  17     3840.83     3920.36    102.44 o   0.58123
   0  10  17      191.26      204.72     25.08 o   0.58212
   2  10  17      194.24      262.24     60.29 o   0.58757
 -14   0  18     6033.72     6016.46    340.61 o   0.56682
 -12   0  18    12354.30    13041.84    421.06 o   0.53897
 -10   0  18    30497.81    32514.68    942.21 o   0.51481
  -8   0  18    55972.17    58265.82   1190.38 o   0.49489
  -6   0  18    51735.88    50857.63    995.37 o   0.47973
  -4   0  18     3826.95     4095.85    118.20 o   0.46979
  -2   0  18    12971.10    12439.18    208.76 o   0.46542
   0   0  18    63602.96    59928.52    971.29 o   0.46676
   2   0  18    14539.46    14394.03    298.40 o   0.47376
   4   0  18    15238.49    14555.54    266.20 o   0.48619
   6   0  18     6670.96     6841.04    170.59 o   0.50364
   8   0  18    42987.27    42280.68    994.73 o   0.52561
  10   0  18    18499.40    19796.85    403.25 o   0.55157
  12   0  18    18421.22    19364.58    542.06 o   0.58097
 -15   1  18     1008.42      913.82     58.35 o   0.58321
 -13   1  18        2.11       11.08     18.11 o   0.55378
 -11   1  18     4788.23     4809.56    132.71 o   0.52777
  -9   1  18      875.44      767.89     33.52 o   0.50572
  -7   1  18      490.21      387.72     26.33 o   0.48817
  -5   1  18     1486.40     1417.95     49.44 o   0.47561
  -3   1  18      387.19      369.60     24.06 o   0.46844
  -1   1  18     2670.60     2572.49     52.66 o   0.46692
   1   1  18     1023.47      934.14     39.50 o   0.47110
   3   1  18      369.16      194.17     16.20 o   0.48083
   5   1  18        8.88        6.03     15.41 o   0.49578
   7   1  18       14.44        9.56     16.13 o   0.51550
   9   1  18      495.30      471.21     24.67 o   0.53947
  11   1  18       13.34        1.30     17.03 o   0.56714
 -14   2  18     7719.82     8352.66    271.34 o   0.57190
 -12   2  18     5381.99     5415.04    144.23 o   0.54431
 -10   2  18    30404.58    31398.68    518.08 o   0.52040
  -8   2  18    24174.27    24738.25    446.51 o   0.50070
  -6   2  18    17844.48    18437.96    294.77 o   0.48572
  -4   2  18    12247.45    11233.09    133.98 o   0.47591
  -2   2  18     9567.56     9647.73    144.51 o   0.47159
   0   2  18    24762.38    24043.88    301.73 o   0.47291
   2   2  18    12657.05    12311.79    142.32 o   0.47983
   4   2  18    19579.46    19221.73    278.61 o   0.49210
   6   2  18     4811.19     4876.56     86.07 o   0.50935
   8   2  18    32404.56    33230.43    448.92 o   0.53109
  10   2  18    26360.97    28815.77    462.75 o   0.55678
  12   2  18    14709.23    15768.35    386.77 o   0.58592
 -13   3  18      341.20      337.66     27.31 o   0.56412
 -11   3  18       37.55       75.46     19.94 o   0.53861
  -9   3  18     1432.58     1431.16     47.54 o   0.51703
  -7   3  18     1315.62     1179.97     43.90 o   0.49987
  -5   3  18       41.72       48.33     16.58 o   0.48761
  -3   3  18     7332.59     6889.49     90.96 o   0.48063
  -1   3  18     8517.14     8813.41    134.68 o   0.47914
   1   3  18      697.05      489.65     19.90 o   0.48322
   3   3  18     3498.34     3485.73     70.11 o   0.49271
   5   3  18     3383.14     3388.60     61.02 o   0.50731
   7   3  18      127.16       83.93     15.88 o   0.52660
   9   3  18       59.18       52.43     19.90 o   0.55008
  11   3  18      240.75      179.72     28.27 o   0.57725
  14  -4 -18    17224.79    16424.54    592.33 o   0.58687
 -12   4  18     6598.00     6355.75    160.10 o   0.56001
 -10   4  18    30256.39    31117.21    617.73 o   0.53680
  -8   4  18     8634.80     8219.99    133.76 o   0.51773
  -6   4  18    10323.93    10308.78    157.68 o   0.50326
  -4   4  18    10694.26    10805.63    173.62 o   0.49379
  -2   4  18    17568.35    16898.55    220.62 o   0.48963
   0   4  18    33583.21    32656.86    415.77 o   0.49091
   2   4  18    11961.85    12039.31    171.06 o   0.49757
   4   4  18    26226.01    25455.51    307.57 o   0.50942
   6   4  18     4250.99     4049.90     70.82 o   0.52610
   8   4  18    11210.24    12026.88    196.85 o   0.54717
  10   4  18    12557.63    13224.51    257.65 o   0.57215
  13  -5 -18     1133.26     1097.19    105.50 o   0.58426
 -11   5  18     3510.51     3335.25     76.37 o   0.55967
  -9   5  18     3303.09     3281.91     70.90 o   0.53893
  -7   5  18      357.76      337.46     22.17 o   0.52249
  -5   5  18      398.63      314.93     19.61 o   0.51077
  -3   5  18     4307.84     4711.26     88.36 o   0.50411
  -1   5  18     5668.11     5636.90     91.51 o   0.50270
   1   5  18        1.06       10.44     15.26 o   0.50658
   3   5  18        5.23       11.08     15.10 o   0.51564
   5   5  18     4679.13     5129.18     86.77 o   0.52961
   7   5  18       27.64       19.50     14.67 o   0.54812
   9   5  18     3036.11     3332.72     89.96 o   0.57071
 -10   6  18     4781.43     4798.43    105.21 o   0.56309
  -8   6  18     2667.21     2746.14     68.85 o   0.54493
  -6   6  18    14041.23    14191.09    228.73 o   0.53120
  -4   6  18     6882.92     6729.94    114.50 o   0.52224
  -2   6  18    13236.46    13584.29    202.63 o   0.51831
   0   6  18    36409.63    37211.23    537.87 o   0.51951
   2   6  18    14536.72    14252.89    188.26 o   0.52582
   4   6  18    20993.75    21089.52    301.71 o   0.53704
   6   6  18    10433.30    10404.63    157.52 o   0.55289
   8   6  18    10470.75    10668.77    203.51 o   0.57298
  -9   7  18      578.21      694.74     41.24 o   0.57020
  -7   7  18      114.35      123.51     20.51 o   0.55469
  -5   7  18     3957.44     4132.89     77.79 o   0.54367
  -3   7  18      103.68      141.10     18.72 o   0.53742
  -1   7  18      511.00      499.15     25.33 o   0.53609
   1   7  18     1338.21     1208.23     35.68 o   0.53973
   3   7  18       43.64       40.47     16.23 o   0.54825
   5   7  18       54.33       41.66     14.45 o   0.56141
   7   7  18      453.26      391.51     34.72 o   0.57889
  -8   8  18     1587.19     1361.90     51.22 o   0.58088
  -6   8  18    13601.52    13682.50    259.20 o   0.56802
  -4   8  18    18171.12    18420.60    321.88 o   0.55965
  -2   8  18     7987.18     7879.04    151.92 o   0.55598
   0   8  18    14887.92    14968.65    257.70 o   0.55710
   2   8  18     9143.37     9498.39    175.04 o   0.56299
   4   8  18    24399.82    24979.45    503.01 o   0.57349
   6   8  18    11749.39    12192.68    614.91 o   0.58835
  -5   9  18     1312.14     1563.70     89.07 o   0.58466
  -3   9  18       77.27       52.67     18.30 o   0.57885
  -1   9  18       61.40       76.61     19.38 o   0.57762
   1   9  18     1311.93     1299.64     53.98 o   0.58100
   3   9  18      721.78      780.69     84.40 o   0.58892
 -13   1  19     4191.69     4540.63    154.35 o   0.57457
 -11   1  19    10003.22    10149.45    224.86 o   0.54975
  -9   1  19    25681.21    26251.29    451.05 o   0.52882
  -7   1  19    38743.48    39258.84    570.84 o   0.51227
  -5   1  19     8003.24     7716.77    120.57 o   0.50054
  -3   1  19    32881.80    32829.76    415.28 o   0.49395
  -1   1  19    32253.12    30949.08    348.38 o   0.49273
   1   1  19    24302.86    24346.82    304.79 o   0.49691
   3   1  19    14101.90    13946.02    188.60 o   0.50636
   5   1  19      258.42      280.72     22.16 o   0.52079
   7   1  19    14864.90    15413.87    246.00 o   0.53980
   9   1  19    26150.23    27062.27    408.75 o   0.56293
  11   1  19    20773.27    22720.64    785.27 o   0.58969
  14  -2 -19     1175.10     1323.26    117.56 o   0.59197
 -12   2  19       19.82       28.94     18.58 o   0.56555
 -10   2  19       78.60      102.33     17.05 o   0.54278
  -8   2  19     6432.05     6529.62    124.44 o   0.52412
  -6   2  19     1520.42     1487.96     44.75 o   0.51005
  -4   2  19      695.63      591.44     24.47 o   0.50093
  -2   2  19       50.67       12.45     15.23 o   0.49705
   0   2  19       35.92       28.50     13.90 o   0.49852
   2   2  19        8.97       14.77     14.36 o   0.50530
   4   2  19     3474.18     3562.46     69.34 o   0.51719
   6   2  19      806.70      767.85     30.87 o   0.53383
   8   2  19      109.91      109.84     21.73 o   0.55480
  10   2  19      701.06      516.95     31.60 o   0.57963
 -13   3  19    18706.81    19028.42    565.22 o   0.58455
 -11   3  19    18206.32    18224.61    420.57 o   0.56016
  -9   3  19    11074.12    10696.70    192.82 o   0.53964
  -7   3  19    46029.04    45617.61    691.72 o   0.52344
  -5   3  19    18826.08    18180.25    235.83 o   0.51196
  -3   3  19    24823.72    24642.75    323.59 o   0.50552
  -1   3  19    24046.69    24151.85    320.82 o   0.50433
   1   3  19    29535.16    29061.33    357.12 o   0.50842
   3   3  19    14309.21    14040.82    196.75 o   0.51765
   5   3  19     3641.53     3368.77     70.28 o   0.53178
   7   3  19    23765.22    24453.23    341.67 o   0.55041
   9   3  19    11830.36    12585.96    265.63 o   0.57310
 -12   4  19       70.26       83.28     22.59 o   0.58068
 -10   4  19      977.75     1026.71     46.51 o   0.55852
  -8   4  19     1368.79     1338.03     42.17 o   0.54042
  -6   4  19     4552.22     4406.93     77.67 o   0.52678
  -4   4  19      198.05      150.02     14.70 o   0.51795
  -2   4  19    13557.31    13658.56    196.75 o   0.51420
   0   4  19     2730.97     2721.37     58.24 o   0.51562
   2   4  19     5345.88     5224.48     89.65 o   0.52218
   4   4  19     1380.36     1467.66     39.81 o   0.53369
   6   4  19      307.32      251.69     21.73 o   0.54983
   8   4  19     3410.84     4017.02    101.04 o   0.57022
 -11   5  19    17324.53    17582.92    514.94 o   0.58044
  -9   5  19     6132.24     5704.51    121.35 o   0.56066
  -7   5  19    12733.29    12152.03    191.84 o   0.54508
  -5   5  19     4529.43     4549.95     88.81 o   0.53406
  -3   5  19    13977.52    14140.04    203.78 o   0.52790
  -1   5  19     9095.39     8608.75    140.14 o   0.52676
   1   5  19    20026.50    20302.38    287.20 o   0.53067
   3   5  19    24083.31    24232.37    330.55 o   0.53953
   5   5  19    13009.28    12530.67    188.33 o   0.55309
   7   5  19    16158.82    17172.42    305.26 o   0.57103
 -10   6  19      949.02      942.89     50.23 o   0.58383
  -8   6  19      221.77      221.95     24.58 o   0.56653
  -6   6  19      157.50      196.32     19.01 o   0.55353
  -4   6  19     2539.78     2588.52     64.86 o   0.54515
  -2   6  19      346.46      277.73     19.70 o   0.54158
   0   6  19       68.91       51.71     14.64 o   0.54293
   2   6  19      412.41      335.20     21.00 o   0.54917
   4   6  19     1193.28     1231.16     38.93 o   0.56012
   6   6  19      935.22      848.85     33.22 o   0.57552
  -7   7  19     3053.19     2939.69     82.87 o   0.57602
  -5   7  19     8187.89     8117.77    154.20 o   0.56561
  -3   7  19    25338.45    25174.40    424.60 o   0.55979
  -1   7  19     6932.29     7119.07    149.55 o   0.55872
   1   7  19    12810.08    12714.28    196.04 o   0.56241
   3   7  19    28141.69    29536.01    515.73 o   0.57077
   5   7  19    23725.47    25781.69    662.04 o   0.58361
  -6   8  19      711.61      657.11     75.36 o   0.58896
  -4   8  19     2449.23     2623.12     71.18 o   0.58108
  -2   8  19     1871.70     2027.72     67.29 o   0.57774
   0   8  19      265.68      214.98     20.24 o   0.57900
   2   8  19      262.67      143.20     25.20 o   0.58485
 -12   0  20    16814.14    18091.58    988.68 o   0.58222
 -10   0  20     7855.52     7614.24    235.37 o   0.56032
  -8   0  20    40318.83    38797.35    809.01 o   0.54247
  -6   0  20    27820.37    27819.32    588.06 o   0.52909
  -4   0  20    18119.27    17625.61    321.42 o   0.52052
  -2   0  20    10011.96     9336.49    170.56 o   0.51699
   0   0  20    41063.80    41535.41    706.43 o   0.51862
   2   0  20     9256.42     8736.77    160.28 o   0.52535
   4   0  20      791.00      664.23     38.25 o   0.53699
   6   0  20     2712.74     3173.87     89.17 o   0.55323
   8   0  20    16868.48    17193.77    428.34 o   0.57369
 -11   1  20     4589.88     4643.15    126.77 o   0.57206
  -9   1  20        1.15        4.47     15.33 o   0.55217
  -7   1  20       28.95       14.24     14.27 o   0.53655
  -5   1  20       65.23       24.18     13.97 o   0.52556
  -3   1  20      250.79      158.97     16.57 o   0.51951
  -1   1  20     1673.97     1428.23     32.44 o   0.51856
   1   1  20        9.77       12.67     13.93 o   0.52274
   3   1  20      539.20      526.86     24.69 o   0.53193
  -5  -1 -20      835.62      745.39     27.59 o   0.54589
   7   1  20      247.33      242.90     22.74 o   0.56424
   9   1  20      636.61      679.33     44.64 o   0.58659
 -12   2  20    10531.52    10360.38    310.33 o   0.58716
 -10   2  20    21900.42    22209.94    470.87 o   0.56546
  -8   2  20    16607.45    16196.12    291.16 o   0.54778
  -6   2  20    15151.91    14816.21    208.10 o   0.53453
  -4   2  20    37486.97    36738.07    520.61 o   0.52604
  -2   2  20    12446.56    12220.34    160.57 o   0.52255
   0   2  20    30063.43    29691.73    353.85 o   0.52416
   2   2  20     6427.85     6286.96    101.38 o   0.53082
   4   2  20     5020.08     5087.15     86.90 o   0.54235
   6   2  20     4217.93     4156.43     74.50 o   0.55843
   8   2  20     8820.32     9243.22    208.11 o   0.57870
 -11   3  20       62.79       78.09     25.48 o   0.58207
  -9   3  20     3657.01     3628.12     91.46 o   0.56255
  -7   3  20     5846.00     5708.88     94.65 o   0.54722
  -5   3  20      106.55      130.51     20.81 o   0.53645
  -3   3  20      105.73       85.06     16.60 o   0.53052
  -1   3  20     6004.08     6310.30     94.69 o   0.52959
   1   3  20       10.94       17.37     13.78 o   0.53369
   3   3  20     1504.42     1321.11     34.76 o   0.54269
   5   3  20      201.60      257.53     21.16 o   0.55638
   7   3  20        2.58       19.47     17.27 o   0.57440
 -10   4  20    29126.08    29257.37    808.42 o   0.58059
  -8   4  20    20805.57    20598.82    424.45 o   0.56339
  -6   4  20     8006.27     7498.71    141.03 o   0.55051
  -4   4  20    28520.43    28352.58    364.24 o   0.54228
  -2   4  20    18991.12    18131.02    264.45 o   0.53890
   0   4  20    26436.89    27378.38    361.25 o   0.54046
   2   4  20    12526.77    11924.89    169.45 o   0.54692
   4   4  20    23463.73    23730.02    349.50 o   0.55811
   6   4  20    16030.71    17272.96    301.76 o   0.57375
  -9   5  20     8015.71     8496.78    271.34 o   0.58274
  -7   5  20    13112.90    13722.76    284.61 o   0.56796
  -5   5  20       74.87      109.89     17.11 o   0.55759
  -3   5  20        6.37       20.17     13.41 o   0.55189
  -1   5  20      705.98      508.46     23.40 o   0.55099
   1   5  20       14.08       33.22     15.35 o   0.55493
   3   5  20       55.92       55.42     16.10 o   0.56360
   5   5  20      371.90      272.43     25.20 o   0.57678
  -8   6  20    15136.82    15508.36    825.91 o   0.58848
  -6   6  20    12533.29    12526.89    269.65 o   0.57617
  -4   6  20    11957.82    12266.72    243.56 o   0.56831
  -2   6  20     3941.90     4024.42     80.46 o   0.56508
   0   6  20    19078.56    19070.96    329.30 o   0.56657
   2   6  20    12457.36    13408.69    271.62 o   0.57273
   4   6  20    22654.71    23863.64    600.17 o   0.58343
  -5   7  20      454.04      385.83     63.30 o   0.58787
  -3   7  20      277.14      274.42     23.96 o   0.58247
  -1   7  20     1120.36     1245.05     51.86 o   0.58162
   1   7  20     2229.99     2694.12    114.67 o   0.58535
  -9   1  21     5271.25     5093.59    150.08 o   0.57575
  -7   1  21    11645.43    11519.79    214.07 o   0.56097
  -5   1  21    10628.41    10284.58    167.08 o   0.55067
  -3   1  21    25773.48    24799.37    338.97 o   0.54510
  -1   1  21    36503.05    35907.28    436.97 o   0.54439
   1   1  21     8561.47     8136.75    113.46 o   0.54858
   3   1  21    13422.56    13528.73    192.74 o   0.55754
   5   1  21     4824.77     4772.58     84.12 o   0.57106
   7   1  21     1851.92     2119.25     79.36 o   0.58881
 -10   2  21      997.13      995.42     57.94 o   0.58841
  -8   2  21     2998.68     2977.06     89.56 o   0.57163
  -6   2  21      452.57      317.80     21.68 o   0.55914
  -4   2  21     1764.50     1640.94     42.35 o   0.55123
  -2   2  21       23.16       14.48     12.60 o   0.54810
   0   2  21      106.25       80.57     14.88 o   0.54983
   2   2  21     5427.71     5337.50     79.07 o   0.55638
   4   2  21       29.37        4.50     12.84 o   0.56758
   6   2  21      129.67      150.15     28.54 o   0.58316
  -9   3  21     6178.89     6431.24    264.84 o   0.58570
  -7   3  21    14085.58    14267.11    319.39 o   0.57119
  -5   3  21    12515.75    12089.08    198.85 o   0.56107
  -3   3  21    10260.82     9856.10    153.48 o   0.55560
  -1   3  21    18595.89    18759.01    261.13 o   0.55491
   1   3  21    15506.63    15355.08    221.30 o   0.55901
   3   3  21    10971.21    11375.20    198.20 o   0.56781
   5   3  21     5356.58     5157.53    114.02 o   0.58109
  -8   4  21     2622.58     2610.35    180.86 o   0.58660
  -6   4  21     3238.87     3340.29     99.84 o   0.57444
  -4   4  21       21.49       51.88     15.42 o   0.56674
  -2   4  21     3046.91     2973.81     66.79 o   0.56370
   0   4  21      957.73      815.69     27.11 o   0.56539
   2   4  21        9.27        9.20     14.45 o   0.57176
   4   4  21     1520.55     2022.52     92.66 o   0.58266
  -7   5  21    31318.84    32092.82   1703.06 o   0.59108
  -5   5  21    11607.71    11471.60    289.88 o   0.58132
  -3   5  21     6199.96     5951.12    133.78 o   0.57604
  -1   5  21     9788.33     9980.25    198.31 o   0.57537
   1   5  21     7901.78     7965.85    169.98 o   0.57933
  -3  -5 -21    20498.15    21887.61    794.66 o   0.58782
   2  -6 -21      998.05      973.61     75.36 o   0.58878
   0  -6 -21      437.50      343.63     45.21 o   0.59040
  -6   0  22     8875.21     8014.41    304.43 o   0.57889
  -4   0  22    17793.45    16287.18    483.74 o   0.57145
  -2   0  22    29015.87    27902.89    797.60 o   0.56862
   0   0  22    34771.44    33590.69    776.18 o   0.57048
   2   0  22    20331.80    19006.11    526.43 o   0.57698
  -7   1  22       11.00       13.30     22.00 o   0.58553
  -5   1  22      409.40      402.30     30.29 o   0.57586
  -3   1  22       61.86       12.62     18.80 o   0.57072
  -1   1  22      156.95      216.05     23.58 o   0.57023
   1   1  22      374.68      336.81     22.29 o   0.57442
   3   1  22       40.92       35.28     24.74 o   0.58317
  -6   2  22     2270.75     2249.02    100.56 o   0.58386
  -4   2  22    18910.05    18126.43    362.69 o   0.57648
  -2   2  22    32431.79    30164.63    542.52 o   0.57368
   0   2  22    12233.37    12176.21    232.69 o   0.57553
   2   2  22    17410.44    17636.73    413.16 o   0.58197
  -5   3  22        2.84        6.03     27.71 o   0.58581
  -3   3  22     1391.50     1403.13     57.80 o   0.58076
  -1   3  22      278.59      277.76     24.33 o   0.58028
   1   3  22      458.05      427.53     34.01 o   0.58440
  -2   4  22    12505.96        3.03      0.71 o   0.58860
 
